# Supplementary material for: Snake Venomics and Antivenomics of Cape Cobra (Naja nivea) from South Africa: Insights into Venom Toxicity and Cross-Neutralization Activity
Source: Toxins (Basel). 2022 Dec 7;14(12):860. doi: 10.3390/toxins14120860 (PMC9783313; doi:10.3390/toxins14120860)
Supplement: Supplementary file 1 [file toxins-14-00860-s001.zip]

Archive with 1 entries (1 files):
- Supplementary File S1_final.xlsx
