# Supplementary material for: Snake Venomics and Antivenomics of Cape Cobra (Naja nivea) from South Africa: Insights into Venom Toxicity and Cross-Neutralization Activity
Source: Toxins (Basel). 2022 Dec 7;14(12):860. doi: 10.3390/toxins14120860 (PMC9783313; doi:10.3390/toxins14120860)
Supplement: Supplementary file 1 [file toxins-14-00860-s001.zip › Supplementary File S1_final.xlsx]

## Sheet: Fraction1-9
Protein Fraction	Group	Subgroup	Spectra	Distinct Peptide	Distinct Summed MS/MS Search Score	% AA Coverage	Mean peptide Spectral Intensity	Protein MW (Da)	Protein Pi	NCBI/ in house database accession	Species	Protein Name	Z	Score	Fwd Rev Score	Spectrum intensity	Sequence	RT (min)	Peak Width (sec)	Averageine Chi Squared	m/z Measured (Da)	MH+ Mass Shift (Da)	MH+ Error (ppm)	Peptide pI	% Protein in each fraction	% AUC	% venom protein
1	1	1.1	3	2	38.46	36	1.58167e+07	7371.4	10.78	P01422	Naja annulifera	Short neurotoxin 2	3	15.33	15.33	19300000	(-)MICHNQQSSQPPTIK(T)	4.47	12.79	0.87	590.291	0.0124	7	8.52	1	0.015765	0.015765
													2	21.86	21.86	25500000	(-)MICHNQQSSQPPTIK(T)	4.32	31.38	0.99	884.931	0.0082	4.6	8.52
													2	16.6	16.6	2650000	(K)GVGIYCCK(T)	4.8	33.06	1	478.721	0.0025	2.6	8.59
							1.58167e+07																				0.015765
2	1	1.1	15	6	123.04	70.4	1.56471e+07	7369.4	10.29	P01421	Naja annulifera	Short neurotoxin 4	3	19.68	19.68	1990000	(K)KGIEINCCTTDKCNR(-)	4.17	5.4	0.94	623.62	0.0058	3.1	8.59	0.934133	0.02013	0.0188041
													2	23.47	23.47	704000	(K)KGIEINCCTTDKCNR(-)	4.17	5.4	0.95	934.926	0.0026	1.4	8.59
													2	11.35	2.67	3360000	(K)QWSGHRGTIIER(G)	4.43	31.41	0.93	720.37	-0.0185	-12.8	9.61
													3	14.32	10.56	2650000	(K)KGIEINCCTTDK(C)	4.42	0	0.96	480.23	0.0093	6.4	6.07
													2	22.85	15.66	2820000	(K)KGIEINCCTTDK(C)	4.4	5.4	0.99	719.842	0.0104	7.3	6.07
													3	18.97	12	8170000	(K)GIEINCCTTDKCNR(-)	4.6	10.81	0.93	580.923	0.0079	4.6	6.07
													2	25.3	25.3	5490000	(K)GIEINCCTTDKCNR(-)	4.62	15.2	0.95	870.88	0.0055	3.2	6.07
													3	20.58	13.54	547000	(K)QRSLQFPITTVCPGEK(N)	6.8	0	1	620.995	0.0068	3.7	8.75
													2	17.84	12.93	337000	(K)QRSLQFPITTVCPGEK(N)	6.8	0	0.99	930.988	0.0055	2.9	8.75
													2	19.49	12.68	79100000	(R)SLQFPITTVCPGEK(N)	7.85	15.09	0.91	788.907	0.0022	1.4	5.72
													3	15.27	7.54	119000000	(R)SLQFPITTVCPGEK(N)	7.48	63.06	1	526.273	0.0008	0.5	5.72
													3	13.18	8.22	815000	(R)SLQFPITTVCPGEK(N)	9.18	5.8	1	526.274	0.0038	2.4	5.72
													2	18.74	12.57	7690000	(R)SLQFPITTVCPGEK(N)	9.07	70.62	0.98	788.909	0.0058	3.7	5.72
													2	19.08	11.76	1430000	(R)SLQFPITTVCPGEK(N)	13.72	3.51	1	788.908	0.0054	3.4	5.72
													3	16.11	8.38	603000	(R)SLQFPITTVCPGEK(N)	13.73	3.77	1	526.273	0.0008	0.5	5.72
2	2	2.1	6	5	89.87	61.9	747833	8472.7	10.66	P01390	Naja nivea	Long neurotoxin 1	2	11.94	4.16	206000	(K)RVDLGCAATCPK(V)	4.63	15.2	0.96	674.33	0.0028	2	8.75	0.0446458	0.02013	0.00089872
													2	17.36	17.36	835000	(R)VDLGCAATCPK(V)	5.12	9.42	0.98	596.28	0.0037	3.1	5.81
													4	14.09	9.75	1640000	(-)IRCFITPDVTSQACPDGHVCYTK(M)	6.43	0	0.96	682.07	0.0055	2	6.74
													3	22.96	22.96	394000	(-)IRCFITPDVTSQACPDGHVCYTK(M)	6.43	0	0.97	909.091	0.0065	2.4	6.74
													3	19.05	14.72	242000	(R)CFITPDVTSQACPDGHVCYTK(M)	6.5	5.4	0.98	819.362	0.0044	1.8	5.21
													2	18.56	18.56	1170000	(K)MWCDNFCGMR(G)	6.8	0	0.97	688.756	0.0054	4	5.59
2	3	3.1	3	3	46.32	40	355467	8000.1	9.7	P01400	Naja melanoleuca	Weak toxin S4C11	4	14.68	14.68	50400	(-)LTCLICPEKYCNKVHTCR(N)	5.98	0	0.92	588.783	0.0034	1.5	9.7	0.0212214	0.02013	0.000427187
													2	17.08	17.08	309000	(-)LTCLICPEK(Y)	6.27	0	0.98	567.289	0.0006	0.5	6
													2	14.56	14.56	707000	(R)FYEGNLLGK(R)	6.53	0	1	520.775	0.0014	1.3	6
							1.67504e+07																				0.02013
3	1	1.1	10	5	97.38	61.9	3353510	8472.7	10.66	P01390	Naja nivea	Long neurotoxin 1	2	11.98	5.18	2860000	(K)RVDLGCAATCPK(V)	4.42	0	0.91	674.332	0.006	4.4	8.75	0.920853	0.030933	0.0284847
													3	13.82	13.82	2750000	(K)RVDLGCAATCPK(V)	4.42	0	0.92	449.891	0.0065	4.8	8.75
													2	16.29	16.29	4480000	(R)VDLGCAATCPK(V)	4.55	26.26	0.96	596.277	-0.0027	-2.3	5.81
													3	22.36	22.36	13200000	(-)IRCFITPDVTSQACPDGHVCYTK(M)	5.9	15.61	0.91	909.087	-0.0052	-1.9	6.74
													2	16.29	16.29	814000	(-)IRCFITPDVTSQACPDGHVCYTK(M)	5.88	15.61	0.99	1363.12	-0.0118	-4.3	6.74
													5	11.85	11.85	47100	(-)IRCFITPDVTSQACPDGHVCYTK(M)	5.77	0	0.97	545.853	-0.0167	-6.1	6.74
													2	25.97	25.97	2210000	(R)CFITPDVTSQACPDGHVCYTK(M)	6.15	4.93	0.99	1228.53	-0.0132	-5.4	5.21
													2	18.05	18.05	5250000	(K)MWCDNFCGMR(G)	6.98	3.37	0.85	688.754	-0.0004	-0.3	5.59
													3	12.43	12.43	434000	(K)MWCDNFCGMR(G)	6.68	43.52	0.98	459.504	-0.0019	-1.4	5.59
													2	18.94	18.94	1490000	(K)MWCDNFCGMR(G)	8.73	107.97	1	688.754	0.0004	0.3	5.59
3	2	2.1	3	3	53.91	52.4	84233.3	7369.4	10.29	P01421	Naja annulifera	Short neurotoxin 4	2	24.18	24.18	68100	(K)GIEINCCTTDKCNR(-)	4.42	0	0.97	870.879	0.0053	3.1	6.07	0.0231299	0.030933	0.000715479
													2	17.33	11.16	145000	(K)GIEINCCTTDK(C)	4.5	0	0.99	655.787	-0.0042	-3.2	4.37
													3	12.4	4.2	39600	(R)SLQFPITTVCPGEKNCYK(K)	7.18	10.81	0.99	714.684	0.0019	0.9	8.22
3	3	3.2	2	2	44.62	38.4	204000	8116.2	10.28	P01401	Naja haje haje	Weak toxin CM-11	2	24.15	24.15	182000	(R)EIVECCTTDRCNK(-)	4.1	5.1	0.98	842.857	-0.0018	-1.1	4.68	0.0560171	0.030933	0.00173278
													2	20.47	14.26	226000	(-)LTCLICPEKYCNK(V)	5.67	0.13	0.99	849.907	0.0047	2.8	8.5
							3.64174e+06																				0.030933
4	1	1.1	8	6	114.03	74.6	347333	8472.7	10.66	P01390	Naja nivea	Long neurotoxin 1	3	14.08	14.08	199000	(K)RVDLGCAATCPK(V)	5.07	5.4	1	449.891	0.0065	4.8	8.75	0.0472335	0.005262	0.000248543
													2	11.75	6.24	113000	(K)RVDLGCAATCPK(V)	5.07	5.4	0.99	674.331	0.0036	2.6	8.75
													2	19.74	19.74	730000	(R)VDLGCAATCPK(V)	5.33	0	0.99	596.28	0.0037	3.1	5.81
													2	14.17	14.17	1090000	(R)DNCNPFPTR(K)	5.55	5.4	1	560.747	0.0025	2.2	5.84
													4	13.58	7.14	1080000	(-)IRCFITPDVTSQACPDGHVCYTK(M)	6.68	5.47	0.98	682.07	0.0051	1.9	6.74
													3	23.17	23.17	211000	(-)IRCFITPDVTSQACPDGHVCYTK(M)	6.68	5.47	0.99	909.09	0.0026	1	6.74
													2	26.47	26.47	47200	(R)CFITPDVTSQACPDGHVCYTK(M)	6.77	5.41	0.92	1228.54	-0.002	-0.8	5.21
													2	16.4	16.4	3100000	(K)MWCDNFCGMR(G)	7.3	11.69	0.98	688.755	0.0028	2.1	5.59
4	2	2.1	6	5	97.34	38.4	5831300	8162.3	10.63	P01399	Naja annulifera	Weak toxin CM-13b	2	21.42	21.42	326000	(R)GCAATCPVAKPR(E)	3.73	3.12	0.99	644.32	0.0023	1.8	11	0.792993	0.005262	0.00417273
													3	19.88	19.88	4480000	(R)YTRGCAATCPVAKPR(E)	3.88	13.62	0.99	569.953	0.003	1.8	11
													2	18.36	18.36	666000	(R)YTRGCAATCPVAKPR(E)	3.88	13.62	1	854.426	0.0034	2	11
													2	18.83	18.83	29200000	(R)EIVECCSTDR(C)	4.23	24.64	0.87	634.768	0.0046	3.6	4.14
													4	15.56	15.56	98800	(R)YTRGCAATCPVAKPREIVECCSTDR(C)	5.35	5.4	1	740.093	0.0021	0.7	8.59
													3	21.65	21.65	217000	(R)GCAATCPVAKPREIVECCSTDR(C)	5.52	0	0.93	846.385	0.0053	2.1	6.18
4	5	5.1	3	2	34.64	40.9	1174900	7369.4	10.29	P01421	Naja annulifera	Short neurotoxin 4	2	19.06	12.31	54700	(K)GIEINCCTTDK(C)	5.35	5.4	0.99	655.79	0.0022	1.7	4.37	0.159774	0.005262	0.000840728
													2	15.58	6.32	2560000	(R)SLQFPITTVCPGEK(N)	7.93	8.89	1	788.907	0.0034	2.1	5.72
													3	14.57	5.29	910000	(R)SLQFPITTVCPGEK(N)	7.93	8.89	1	526.273	0.0002	0.1	5.72
							7.35353e+06																				0.005262
5	1	1.1	14	9	141.56	94.7	3266975	6808.6	10.38	P00986	Naja nivea	Kunitz-type serine protease inhibitor 2	2	11.53	11.53	7050	(K)TIDECHR(T)	1.65	0.13	1	465.709	0.0001	0.1	5.29	0.481309	0.024166	0.0116313
													3	12.09	12.09	957000	(R)SFHYNR(A)	3.73	9.5	1	275.135	0.0047	5.7	8.49
													2	13.7	13.7	303000	(R)SFHYNR(A)	3.73	8.42	0.99	412.195	-0.002	-2.5	8.49
													3	12.32	12.32	888000	(K)TIDECHRTCVG(-)	4.85	0	0.99	449.865	0.0025	1.8	5.29
													3	12.59	12.59	504000	(R)IRSFHYNR(A)	4.08	0	0.99	364.862	0.0029	2.7	10.84
													2	14.61	14.61	65100	(R)IRSFHYNR(A)	4.08	0	1	546.789	0.0018	1.6	10.84
													4	15	11.8	116000	(-)RPRFCELPAETGLCKAR(I)	5.48	0	0.99	516.018	0.0029	1.4	10.74
													3	13.16	5.53	261000	(-)RPRFCELPAETGLCK(A)	5.57	0.13	0.99	611.976	0.0051	2.8	8.75
													2	18.62	18.62	5900000	(R)FCELPAETGLCK(A)	5.82	5.4	0.87	712.828	-0.0059	-4.2	4.53
													4	17.61	17.61	988000	(R)IRSFHYNRAAQQCLEFIYGGCGGNANR(F)	5.67	0	-0.92	790.623	-0.0054	-1.7	9.98
													3	25.01	25.01	31000000	(R)AAQQCLEFIYGGCGGNANR(F)	6.83	47.71	0.97	695.978	-0.0026	-1.2	6.04
													3	22.38	22.38	3980000	(R)AAQQCLEFIYGGCGGNANR(F)	9.13	128.51	1	695.979	-0.002	-0.9	6.04
													2	22.18	22.18	749000	(R)AAQQCLEFIYGGCGGNANR(F)	8.55	90.39	0.9	1043.46	-0.0014	-0.7	6.04
													3	22.8	22.8	19500	(R)AAQQCLEFIYGGCGGNANR(F)	10.2	0.13	0.97	695.979	-0.002	-0.9	6.04
5	2	2.1	7	6	114.03	74.6	953714	8472.7	10.66	P01390	Naja nivea	Long neurotoxin 1	3	14.49	14.49	888000	(K)RVDLGCAATCPK(V)	4.85	0	0.99	449.89	0.0044	3.3	8.75	0.140506	0.024166	0.00339548
													2	11.9	5.05	648000	(K)RVDLGCAATCPK(V)	4.85	0	0.99	674.331	0.0032	2.3	8.75
													2	19.65	19.65	1190000	(R)VDLGCAATCPK(V)	5.08	10.81	0.95	596.28	0.0027	2.2	5.81
													2	14.74	14.74	2400000	(R)DNCNPFPTR(K)	5.28	5.4	0.96	560.749	0.0063	5.6	5.84
													3	21.85	21.85	241000	(-)IRCFITPDVTSQACPDGHVCYTK(M)	6.05	14.34	0.98	909.082	-0.0217	-7.9	6.74
													2	24.97	24.97	397000	(R)CFITPDVTSQACPDGHVCYTK(M)	6.2	2.93	0.99	1228.54	0.0058	2.4	5.21
													2	18.33	18.33	912000	(K)MWCDNFCGMR(G)	6.35	5.4	0.98	688.751	-0.0064	-4.6	5.59
5	3	3.1	4	3	57.78	55.3	2567000	8115.3	11.24	P25680	Naja nivea	Weak toxin CM-10	2	19.72	19.72	6740000	(R)EIVECCSTDGCNR(-)	4.28	14.18	0.98	800.317	0.0067	4.2	4.14	0.378185	0.024166	0.00913921
													2	19.45	19.45	1700000	(R)GCAVTCPVAKPR(E)	4.23	10.81	0.99	658.336	0.0034	2.6	11
													3	16.84	16.84	1230000	(-)LRCLNCPEVFCR(N)	5.68	5.4	0.98	541.927	0.0115	7.1	9.6
													2	18.61	10.05	598000	(-)LRCLNCPEVFCR(N)	5.68	5.4	0.95	812.386	0.0097	6	9.6
							6.78769e+06																				0.024166
6	1	1.1	8	6	102.63	63.3	797100	8472.7	10.66	P01390	Naja nivea	Long neurotoxin 1	3	14.41	10.37	37500	(R)GKRVDLGCAATCPK(V)	4.67	5.22	0.98	511.594	-0.0012	-0.8	9.99	0.744791	0.004323	0.00321973
													2	13.13	13.13	19900	(R)DNCNPFPTRK(R)	5.03	5.4	0.96	624.793	-0.0011	-0.8	8.75
													3	14.87	7.38	284000	(K)RVDLGCAATCPK(V)	5.1	3.88	0.98	449.889	0.0026	1.9	8.75
													2	11.84	4.89	178000	(K)RVDLGCAATCPK(V)	5.1	3.88	0.99	674.33	0.0024	1.7	8.75
													2	21.09	21.09	841000	(R)VDLGCAATCPK(V)	5.37	4.13	0.99	596.28	0.0029	2.4	5.81
													2	15.74	15.74	4330000	(R)DNCNPFPTR(K)	5.62	9.05	1	560.748	0.0039	3.5	5.84
													3	16.01	10.84	603000	(R)CFITPDVTSQACPDGHVCYTK(M)	6.77	11.84	0.99	819.361	-0.0007	-0.3	5.21
													2	23.39	23.39	83400	(R)CFITPDVTSQACPDGHVCYTK(M)	6.77	9.74	0.99	1228.54	-0.0046	-1.9	5.21
6	2	2.1	6	5	82.24	84.2	180483	6808.6	10.38	P00986	Naja nivea	Kunitz-type serine protease inhibitor 2	2	15.52	11.18	235000	(R)FKTIDECHR(T)	4.25	8.98	0.99	603.29	0.0002	0.1	6.75	0.168639	0.004323	0.000729027
													2	14.32	8.99	28000	(K)TIDECHR(T)	4.25	7.39	0.99	465.707	-0.0023	-2.4	5.29
													3	12.33	12.33	33900	(R)IRSFHYNR(A)	4.52	7	0.96	364.862	0.0026	2.4	10.84
													3	14.4	14.4	467000	(R)FCELPAETGLCK(A)	6.73	9.74	1	475.557	0.0028	2	4.53
													3	25.67	25.67	216000	(R)AAQQCLEFIYGGCGGNANR(F)	7.37	13.19	1	695.978	-0.0047	-2.2	6.04
													2	22.5	22.5	103000	(R)AAQQCLEFIYGGCGGNANR(F)	7.35	12.1	0.99	1043.46	-0.002	-1	6.04
6	3	3.1	2	2	34.6	33.8	92650	8162.3	10.63	P01399	Naja annulifera	Weak toxin CM-13b	2	17.62	17.62	58300	(R)GCAATCPVAKPR(E)	3.98	6.14	0.94	644.318	-0.0017	-1.3	11	0.0865699	0.004323	0.000374242
													2	16.98	16.98	127000	(R)EIVECCSTDR(C)	4.45	8.4	0.98	634.766	0.001	0.8	4.14
							1.07023e+06
7	1	1.1	22	12	210.7	88.3	2.0286e+07	7153.4	9.92	P01456	Naja nivea	Cytotoxin 1	2	15.62	15.62	382000	(K)YVCCSTDK(C)	2.07	8.53	0.96	516.71	0	0	5.83	0.966075	0.265255	0.256256
													2	17.74	17.74	4000000	(K)YVCCSTDKCN(-)	2.32	13.95	0.98	653.749	0.0049	3.7	5.83
													3	19.37	11.39	10200000	(-)LKCHKLVPPVWK(T)	4.77	27.02	0.97	502.302	0.0088	5.8	10.3
													2	17.61	17.61	6530000	(-)LKCHKLVPPVWK(T)	4.75	27.02	0.99	752.949	0.0082	5.5	10.3
													3	15.54	15.54	74800	(K)CHKLVPPVWK(T)	5.05	10.81	0.99	421.907	0.0031	2.4	10
													2	17.33	17.33	691000	(R)GCIDVCPKDSALVK(Y)	5.13	0	1	781.386	-0.007	-4.5	5.96
													3	15.37	15.37	2450000	(K)MFmVSTSTVPVKR(G)	5.22	0	0.95	500.266	16.0021	4.8	11
													2	19.97	19.97	821000	(K)MFmVSTSTVPVKR(G)	5.22	0	1	749.894	16.0006	3.8	11
													2	20.05	20.05	283000000	(K)MFMVSTSTVPVKR(G)	5.72	73.49	0.91	741.892	-0.0036	-2.4	11
													2	14.64	14.64	115000000	(K)LVPPVWK(T)	5.65	28.74	0.96	419.762	-0.0022	-2.6	8.75
													2	17.15	12.96	41000	(K)DSALVKYVCCSTDK(C)	5.57	1.99	0.79	823.374	-0.0157	-9.5	5.96
													3	16.43	11.74	5960	(K)DSALVKYVCCSTDK(C)	5.6	0	0.72	549.255	-0.0059	-3.6	5.96
													2	14.76	10.47	1290000	(K)DSALVKYVCCSTDKCN(-)	5.73	17.11	0.99	960.41	-0.0163	-8.5	5.96
													3	16.98	10.88	17700	(K)NLCYKMFmVSTSTVPVKR(G)	6.8	0	0.86	726.369	15.9943	-0.3	10.29
													3	19.25	19.25	251000	(K)MFMVSTSTVPVKRGCIDVCPK(D)	7.67	5.4	0.95	804.736	0.0028	1.2	9.99
													2	12.22	12.22	5880	(K)LVPPVWK(T)	7.87	5.4	0.93	419.762	-0.0008	-1	8.75
													2	18.6	18.6	37300	(K)NLCYKMFMVSTSTVPVKR(G)	7.53	5.53	0.93	1081.05	-0.0023	-1.1	10.29
													3	13.34	5.89	162000	(K)NLCYKMFMVSTSTVPVK(R)	8	20.6	0.99	669.005	0.004	2	9.7
													2	20.65	14.4	31400	(K)NLCYKMFMVSTSTVPVK(R)	8.03	5.4	0.98	1003	-0.0016	-0.8	9.7
													3	14.14	14.14	1010000	(K)MFMVSTSTVPVKR(G)	9.3	61.14	1	494.932	0.0016	1.1	11
													3	12.96	12.96	4560	(K)MFMVSTSTVPVKR(G)	14.7	0	0.91	494.932	0.0016	1.1	11
7	1	1.2	5	4	65.61	56.6	586800	7314.7	9.86	P01462	Naja annulifera	Cytotoxin 2	2	17.33	17.33	691000	(R)GCIDVCPKDSALVK(Y)	5.13	0	1	781.386	-0.007	-4.5	5.96	0.027945	0.265255	0.00741256
													3	13.45	4.76	1380000	(K)MYMVATPMLPVKR(G)	7.55	10.94	0.99	512.942	0.0021	1.4	9.99
													2	15.99	9.51	243000	(K)MYMVATPMLPVKR(G)	7.55	10.94	0.99	768.909	0.0018	1.2	9.99
													2	15.83	6.85	355000	(K)LVPPFWK(T)	8.08	10.81	1	443.764	0.003	3.4	8.75
													2	16.46	6.04	265000	(K)MYMVATPMLPVK(R)	8.37	12.15	1	690.859	0.0017	1.2	8.34
7	2	2.1	5	3	58.24	43.6	125572	8472.7	10.66	P01390	Naja nivea	Long neurotoxin 1	2	16.25	16.25	82400	(R)DNCNPFPTR(K)	4.88	10.81	0.98	560.748	0.0039	3.5	5.84	0.00598009	0.265255	0.00158625
													4	15.18	5.79	355000	(-)IRCFITPDVTSQACPDGHVCYTK(M)	6.28	9.93	0.95	682.069	0.0027	1	6.74
													3	21.16	21.16	138000	(-)IRCFITPDVTSQACPDGHVCYTK(M)	6.28	9.93	0.99	909.089	-0.0004	-0.1	6.74
													3	13.58	6.99	46900	(R)CFITPDVTSQACPDGHVCYTK(M)	6.48	5.4	0.99	819.362	0.0044	1.8	5.21
													2	20.83	20.83	5560	(R)CFITPDVTSQACPDGHVCYTK(M)	6.45	0	0.56	1228.54	-0.0008	-0.3	5.21
							2.09984e+07
8	1	1.1	7	6	102.98	70	1.99125e+06	7153.4	9.92	P01456	Naja nivea	Cytotoxin 1	2	17.41	17.41	2960000	(K)YVCCNTDR(C)	2.37	13.58	0.99	544.22	0.0028	2.6	5.83	0.249157	0.026698	0.00665199
													2	16.69	16.69	6570	(K)YVCCSTDKCN(-)	2.3	0	0.99	653.746	-0.0003	-0.3	5.83
													2	17.38	10.75	258000	(-)LKCHKLVPPVWK(T)	5.33	0	1	752.947	0.0036	2.4	10.3
													2	11.66	11.66	64100	(K)mFmVSTSTVPVKR(G)	5.33	5.4	0.98	757.89	31.9918	1.3	11
													2	16.05	16.05	7630000	(K)LVPPVWK(T)	6.72	21.36	0.93	419.767	0.008	9.5	8.75
													2	19.75	19.75	2620000	(K)MFMVSTSTVPVKR(G)	6.47	16.21	1	741.896	0.0042	2.8	11
													3	17.8	17.8	71300	(K)mFMVSTSTVPVKRGCIDVCPK(D)	6.47	5.4	0.98	810.068	15.9994	1.9	9.99
													2	15.31	9.56	2320000	(K)MFMVSTSTVPVK(R)	7.35	5.4	0.98	663.846	0.0047	3.6	8.5
8	2	2.1	5	5	74.54	40	4045280	7268.6	10.14	P01460	Naja annulifera	Cytotoxin 8	2	15.35	15.35	913000	(-)LKCHKLVPPFWK(T)	5.87	37.76	0.99	776.945	-0.0002	-0.1	10.3	0.50617	0.026698	0.0135137
													3	14.82	14.82	82100	(K)CHKLVPPFWK(T)	6.47	5.4	0.92	437.906	0.0007	0.5	10
													3	14.6	14.6	117000	(K)MYMVSTLTVPVKR(G)	7.3	0	0.99	508.948	0.0015	1	9.99
													2	13.32	13.32	14300	(K)MYMVSTLTVPVK(R)	7.97	3.44	1	684.865	-0.0034	-2.5	8.34
													2	16.45	7.11	19100000	(K)LVPPFWK(T)	8.15	15.13	0.94	443.766	0.0058	6.5	8.75
8	2	2.2	8	4	68.3	40	765412	7327.7	9.92	P01463	Naja nivea	Cytotoxin 2	3	13.89	7.51	3010000	(K)MYMVATPmIPVKR(G)	7.08	15.71	0.99	518.274	15.9987	2.5	9.99	0.0957731	0.026698	0.00255695
													2	12.55	12.55	586000	(K)MYMVATPmIPVKR(G)	7.08	15.71	0.99	776.907	15.997	1.4	9.99
													2	20.8	15.07	725000	(K)MYMVATPMIPVKR(G)	7.6	10.81	0.99	768.91	0.0026	1.7	9.99
													3	17.98	11.68	904000	(-)LKCHQLIPPFWK(T)	7.55	16.21	0.99	522.952	-0.0211	-13.5	10
													2	12.17	5.36	624000	(K)MYMVATPmIPVK(R)	7.8	20.92	0.99	698.857	15.9975	1.9	8.34
													2	12.87	12.87	12300	(K)CHQLIPPFWK(T)	8.13	0.83	0.97	663.344	-0.0014	-1.1	8.76
													2	16.65	9.21	105000	(K)MYMVATPMIPVK(R)	8.28	2.17	1	690.859	0.0021	1.5	8.34
													3	12.23	3.79	157000	(K)MYMVATPMIPVK(R)	8.43	15.08	0.96	460.907	-0.0012	-0.8	8.34
8	4	4.1	4	3	51.41	31.6	1190000	7247.5	10.17	P01458	Naja nivea	Cytotoxin 3	2	17.41	17.41	2960000	(K)YVCCNTDR(C)	2.37	13.58	0.99	544.22	0.0028	2.6	5.83	0.1489	0.026698	0.00397533
													3	18.08	12.25	1380000	(-)LKCNQLIPPFWK(T)	8.43	10.16	1	515.287	-0.0001	-0.1	10
													2	12.27	6.71	189000	(-)LKCNQLIPPFWK(T)	8.43	9.08	1	772.425	-0.0028	-1.8	10
													2	15.92	15.92	231000	(K)CNQLIPPFWK(T)	8.85	10.27	0.99	651.837	0.001	0.8	8.75
							7.99194e+06
9	1	1.1	15	8	131.23	61.6	2281258	7314.7	9.86	P01462	Naja annulifera	Cytotoxin 2	2	11.45	2.62	117000	(K)RGCIDVCPK(D)	4.5	5.44	0.99	552.768	0.0001	0.1	8.75	0.201396	0.218887	0.044083
													3	18	18	13400000	(-)LKCHKLVPPFWK(T)	5	27.02	0.95	518.303	0.0124	8	10.3
													2	19.69	19.69	11800000	(-)LKCHKLVPPFWK(T)	5	27.02	0.96	776.95	0.0114	7.4	10.3
													3	16.48	16.48	835000	(K)CHKLVPPFWK(T)	5.5	0	0.98	437.908	0.0052	4	10
													3	13.14	7.04	2130000	(K)MYMVATPmLPVKR(G)	5.85	0.13	0.99	518.274	15.9981	2.1	9.99
													2	11.09	11.09	772000	(K)MYmVATPMLPVKR(G)	5.85	0.13	0.99	776.907	15.997	1.4	9.99
													3	20.71	16.4	359000	(K)MYMVATPMLPVKRGCIDVCPK(D)	7	8.52	0.92	822.747	0.0069	2.8	9.7
													2	20.19	20.19	73900	(K)MYMVATPMLPVKRGCIDVCPK(D)	7.02	4.64	0.95	1233.61	-0.0013	-0.5	9.7
													3	13	5.33	2610000	(K)MYMVATPMLPVK(R)	8	39.01	0.99	460.909	0.0051	3.7	8.34
													3	19.45	11.56	218000	(K)NLCYKMYMVATPMLPVK(R)	8.4	12.91	0.98	687.014	0.0012	0.6	9.53
													2	12.9	6.16	67000	(K)NLCYKMYMVATPMLPVK(R)	8.4	12.91	0.93	1030.01	-0.0082	-4	9.53
													2	14.91	5.14	1100000	(K)LVPPFWK(T)	9.75	187.43	0.96	443.765	0.004	4.5	8.75
													3	15.45	7.64	189000	(K)MYMVATPMLPVKR(G)	9.2	81.82	0.99	512.943	0.0039	2.6	9.99
													2	12.28	12.28	543000	(K)LVPPFWK(T)	10.63	58.97	0.9	443.765	0.004	4.5	8.75
													3	15.54	6.16	4970	(K)MYMVATPMLPVKR(G)	11.27	0	0.89	512.943	0.0039	2.6	9.99
9	1	1.2	13	7	116.39	71.6	2.60407e+06	7312.7	10.14	P01466	Naja annulifera	Cytotoxin 7	3	18	18	13400000	(-)LKCHKLVPPFWK(T)	5	27.02	0.95	518.303	0.0124	8	10.3	0.229895	0.218887	0.0503211
													2	19.69	19.69	11800000	(-)LKCHKLVPPFWK(T)	5	27.02	0.96	776.95	0.0114	7.4	10.3
													2	17.32	17.32	184000	(R)GCINVCPKDSALVK(Y)	4.77	0	0.99	780.901	0.0067	4.3	8.59
													3	16.48	16.48	835000	(K)CHKLVPPFWK(T)	5.5	0	0.98	437.908	0.0052	4	10
													3	13.14	7.04	2130000	(K)MYMVATPmLPVKR(G)	5.85	0.13	0.99	518.274	15.9981	2.1	9.99
													2	11.09	11.09	772000	(K)MYmVATPMLPVKR(G)	5.85	0.13	0.99	776.907	15.997	1.4	9.99
													3	13	5.33	2610000	(K)MYMVATPMLPVK(R)	8	39.01	0.99	460.909	0.0051	3.7	8.34
													3	19.45	11.56	218000	(K)NLCYKMYMVATPMLPVK(R)	8.4	12.91	0.98	687.014	0.0012	0.6	9.53
													2	12.9	6.16	67000	(K)NLCYKMYMVATPMLPVK(R)	8.4	12.91	0.93	1030.01	-0.0082	-4	9.53
													2	14.91	5.14	1100000	(K)LVPPFWK(T)	9.75	187.43	0.96	443.765	0.004	4.5	8.75
													3	15.45	7.64	189000	(K)MYMVATPMLPVKR(G)	9.2	81.82	0.99	512.943	0.0039	2.6	9.99
													2	12.28	12.28	543000	(K)LVPPFWK(T)	10.63	58.97	0.9	443.765	0.004	4.5	8.75
													3	15.54	6.16	4970	(K)MYMVATPMLPVKR(G)	11.27	0	0.89	512.943	0.0039	2.6	9.99
9	1	1.3	9	6	99.86	53.3	3.60611e+06	7268.6	10.14	P01460	Naja annulifera	Cytotoxin 8	2	11.45	2.62	117000	(K)RGCIDVCPK(N)	4.5	5.44	0.99	552.768	0.0001	0.1	8.75	0.318358	0.218887	0.0696844
													3	18	18	13400000	(-)LKCHKLVPPFWK(T)	5	27.02	0.95	518.303	0.0124	8	10.3
													2	19.69	19.69	11800000	(-)LKCHKLVPPFWK(T)	5	27.02	0.96	776.95	0.0114	7.4	10.3
													3	16.48	16.48	835000	(K)CHKLVPPFWK(T)	5.5	0	0.98	437.908	0.0052	4	10
													3	15.44	15.44	2900000	(K)MYMVSTLTVPVKR(G)	5.95	0	0.89	508.947	-0.0021	-1.4	9.99
													2	20.81	20.81	1480000	(K)MYMVSTLTVPVKR(G)	5.95	0	1	762.915	-0.0049	-3.2	9.99
													2	16.52	11.66	280000	(K)MYMVSTLTVPVK(R)	7.47	0	1	684.867	0.001	0.7	8.34
													2	14.91	5.14	1100000	(K)LVPPFWK(T)	9.75	187.43	0.96	443.765	0.004	4.5	8.75
													2	12.28	12.28	543000	(K)LVPPFWK(T)	10.63	58.97	0.9	443.765	0.004	4.5	8.75
9	1	1.4	9	5	88.36	63.3	1.08763e+06	7138.3	9.78	P01453	Naja annulifera	Cytotoxin 10	2	11.45	2.62	117000	(K)RGCIDVCPK(N)	4.5	5.44	0.99	552.768	0.0001	0.1	8.75	0.0960194	0.218887	0.0210174
													4	14.41	9.09	275000	(-)LECNQLIPIAHKTCPEGK(N)	4.98	5.41	0.97	527.774	0.0127	6	6.76
													3	23.56	23.56	180000	(-)LECNQLIPIAHKTCPEGK(N)	4.98	5.41	0.99	703.363	0.012	5.7	6.76
													2	21.25	21.25	78500	(-)LECNQLIPIAHKTCPEGK(N)	4.98	5.41	1	1054.54	0.0098	4.7	6.76
													2	15.43	15.43	76200	(K)mFMVSTSTVPVKR(G)	5.17	10.81	0.98	749.894	15.9998	3.3	11
													2	19.58	19.58	52000	(-)LECNQLIPIAHK(T)	5.55	5.4	0.99	718.391	0.0017	1.2	6.75
													3	13.83	8.96	5750000	(K)MFMVSTSTVPVKR(G)	5.77	0.13	0.91	494.934	0.0064	4.3	11
													2	20.07	20.07	2230000	(K)MFMVSTSTVPVKR(G)	5.77	0.13	1	741.896	0.0036	2.4	11
													2	13.7	8.47	1030000	(K)MFMVSTSTVPVK(R)	6.32	27.87	0.99	663.841	-0.0051	-3.8	8.5
9	1	1.5	6	4	66.72	61.6	130005	7247.5	10.17	P01458	Naja nivea	Cytotoxin 3	2	11.45	2.62	117000	(K)RGCIDVCPK(N)	4.5	5.44	0.99	552.768	0.0001	0.1	8.75	0.0114772	0.218887	0.00251221
													3	20	20	102000	(K)NLCYNMYMVSTSTVPVKR(G)	6.73	9.03	0.98	721.688	0.0087	4	9.7
													2	20.68	20.68	7730	(K)NLCYNMYMVSTSTVPVKR(G)	6.75	0	0.65	1082.03	0.0048	2.2	9.7
													3	12.41	12.41	307000	(-)LKCNQLIPPFWK(T)	7.65	0	1	515.29	0.0095	6.1	10
													2	18.48	9.66	199000	(-)LKCNQLIPPFWK(T)	7.65	0	1	772.431	0.0092	5.9	10
													2	16.11	16.11	47300	(K)CNQLIPPFWK(T)	8.62	5.4	1	651.837	0.0014	1.1	8.75
9	1	1.6	6	4	61.69	51.6	1.57337e+06	7153.4	9.92	P01456	Naja nivea	Cytotoxin 1	2	16.47	16.47	237000	(K)YVCCSTDKCN(-)	2.27	7.9	0.95	653.748	0.0019	1.4	5.83	0.138901	0.218887	0.0304037
													2	11.45	2.62	117000	(K)RGCIDVCPK(D)	4.5	5.44	0.99	552.768	0.0001	0.1	8.75
													2	15.43	15.43	76200	(K)mFMVSTSTVPVKR(G)	5.17	10.81	0.98	749.894	15.9998	3.3	11
													3	13.83	8.96	5750000	(K)MFMVSTSTVPVKR(G)	5.77	0.13	0.91	494.934	0.0064	4.3	11
													2	20.07	20.07	2230000	(K)MFMVSTSTVPVKR(G)	5.77	0.13	1	741.896	0.0036	2.4	11
													2	13.7	8.47	1030000	(K)MFMVSTSTVPVK(R)	6.32	27.87	0.99	663.841	-0.0051	-3.8	8.5
9	2	2.1	2	2	34.62	12.6	44775	28104.1	6.07	Q5YF89	Naja sputatrix	Venom nerve growth factor 2	2	14.29	14.29	83400	(K)ALTMEGNQASWR(F)	5.85	0.13	0.84	682.321	-0.007	-5.1	6.05	0.00395287	0.218887	0.000865231
													2	20.33	20.33	6150	(R)GIDSSHWNSYCTETDTFIK(A)	6.5	0	0.59	1130.99	-0.0138	-6.1	4.54
							1.13272e+07

## Sheet: Fraction 10-17
Protein Fraction	Group	Subgroup	Spectra	Distinct Peptide	Distinct Summed MS/MS Search Score	% AA Coverage	Mean peptide Spectral Intensity	Protein MW (Da)	Protein Pi	NCBI/ in house database accession	Species	Protein Name	Z	Score	Fwd Rev Score	Spectrum intensity	Sequence	RT (min)	Peak Width (sec)	Averageine Chi Squared	m/z Measured (Da)	MH+ Mass Shift (Da)	MH+ Error (ppm)	Peptide pI	% Protein in each fraction	% AUC	% venom protein
10	1	1.1	13	10	161.32	98.3	506362	7327.7	9.92	P01463	Naja nivea	Cytotoxin 2	2	17.17	17.17	15400	(K)YVCCNTDR(C)	2.27	0.25	0.77	544.219	0.001	0.9	5.83	0.0832987	0.229753	0.0191381
													2	13.24	4.07	36400	(K)RGCIDVCPK(N)	4.48	0	0.99	552.768	0.0007	0.6	8.75
													2	17.23	11.56	69400	(K)NSALVKYMCCNTDKCN(-)	4.95	5.4	0.91	989.418	-0.0004	-0.2	8.5
													4	18.81	18.81	65200	(-)LKCHQLIPPFWKTCPEGK(N)	5.47	5.4	0.96	560.541	-0.0109	-4.9	9.7
													2	15.04	15.04	2140000	(K)CHQLIPPFWK(T)	6.73	16.21	0.98	663.346	0.0022	1.7	8.76
													3	13.54	13.54	3040000	(K)CHQLIPPFWK(T)	6.73	16.21	0.98	442.567	0.0032	2.4	8.76
													3	18.97	18.97	132000	(K)MYMVATPMIPVKRGCIDVCPK(N)	6.67	5.4	0.92	822.743	-0.0063	-2.5	9.7
													2	15.3	15.3	13700	(K)MYMVATPMIPVKRGCIDVCPK(N)	6.65	0	0.97	1233.61	-0.0059	-2.4	9.7
													2	11.18	5.33	119000	(K)MYMVATPmIPVK(R)	6.85	21.62	0.99	698.857	15.9985	2.6	8.34
													3	14.31	14.31	122000	(K)NLCYKMYMVATPMIPVKR(G)	6.97	10.81	0.96	739.047	0.0003	0.1	10
													2	15.51	15.51	1200000	(R)LIPPFWK(T)	7.52	29.88	1	450.773	0.0041	4.6	8.75
													3	11.14	4.06	455000	(K)MYMVATPMIPVK(R)	7.73	30.17	0.96	460.909	0.0033	2.4	8.34
													3	19.55	11.34	178000	(K)NLCYKMYMVATPMIPVK(R)	8.03	22.16	1	687.013	-0.0009	-0.4	9.53
													3	15.94	8.34	4910	(K)MYMVATPMIPVKR(G)	10.98	0	0.87	512.943	0.0048	3.1	9.99
													3	17.05	17.05	4420	(-)LKCHQLIPPFWK(T)	10.75	0	0.81	522.956	-0.0067	-4.3	10
10	1	1.2	11	8	164.72	78.3	2561800	7247.5	10.17	P01458	Naja nivea	Cytotoxin 3	2	17.17	17.17	15400	(K)YVCCNTDR(C)	2.27	0.25	0.77	544.219	0.001	0.9	5.83	0.421427	0.229753	0.0968241
													2	13.24	4.07	36400	(K)RGCIDVCPK(N)	4.48	0	0.99	552.768	0.0007	0.6	8.75
													2	25.82	25.82	899000	(K)GKNLCYNMYMVSTSTVPVKR(G)	5.5	5.4	0.99	1174.57	-0.0136	-5.8	10
													2	25.31	15.87	946000	(K)GKNLCYNMYMVSTSTVPVK(R)	6.28	11.49	0.99	1096.52	-0.0151	-6.9	9.53
													3	17.62	17.62	561000	(K)NLCYNMYMVSTSTVPVKR(G)	6.45	0	0.96	721.68	-0.0138	-6.4	9.7
													2	24.05	24.05	2040000	(K)NLCYNMYMVSTSTVPVKR(G)	6.53	3.63	0.98	1082.02	-0.0102	-4.7	9.7
													2	18.44	9.6	15000000	(-)LKCNQLIPPFWK(T)	7.28	25.75	0.93	772.432	0.0116	7.5	10
													2	24.78	19.82	1180000	(K)NLCYNMYMVSTSTVPVK(R)	7.42	14.94	0.98	1003.98	0.0095	4.7	8.5
													3	15.84	15.84	232000	(K)NLCYNMYMVSTSTVPVK(R)	7.42	14.94	0.98	669.654	0.0099	4.9	8.5
													2	15.91	15.91	7050000	(K)CNQLIPPFWK(T)	8.38	11.19	0.97	651.84	0.006	4.6	8.75
													3	14.97	14.97	220000	(K)CNQLIPPFWK(T)	8.38	11.19	0.99	434.894	0.002	1.5	8.75
10	1	1.3	8	6	97.35	71.6	771614	7312.7	10.14	P01466	Naja annulifera	Cytotoxin 7	2	17.42	17.42	124000	(R)GCINVCPKDSALVK(Y)	5	0	1	780.9	0.0055	3.5	8.59	0.126934	0.229753	0.0291634
													3	18.01	18.01	2840000	(-)LKCHKLVPPFWK(T)	5.2	5.4	0.96	518.302	0.0091	5.8	10.3
													2	18.95	18.95	2330000	(-)LKCHKLVPPFWK(T)	5.2	5.4	0.98	776.949	0.0088	5.7	10.3
													2	11.18	5.33	119000	(K)MYMVATPmLPVK(R)	6.85	21.62	0.99	698.857	15.9985	2.6	8.34
													3	14.31	14.31	122000	(K)NLCYKMYMVATPMLPVKR(G)	6.97	10.81	0.96	739.047	0.0003	0.1	10
													3	11.14	4.06	455000	(K)MYMVATPMLPVK(R)	7.73	30.17	0.96	460.909	0.0033	2.4	8.34
													3	19.55	11.34	178000	(K)NLCYKMYMVATPMLPVK(R)	8.03	22.16	1	687.013	-0.0009	-0.4	9.53
													3	15.94	8.34	4910	(K)MYMVATPMLPVKR(G)	10.98	0	0.87	512.943	0.0048	3.1	9.99
10	1	1.4	5	4	64.96	76.6	638360	7138.3	9.78	P01453	Naja annulifera	Cytotoxin 10	2	17.17	17.17	15400	(K)YVCCNTDR(C)	2.27	0.25	0.77	544.219	0.001	0.9	5.83	0.105013	0.229753	0.024127
													2	13.24	4.07	36400	(K)RGCIDVCPK(N)	4.48	0	0.99	552.768	0.0007	0.6	8.75
													4	15.03	15.03	313000	(-)LECNQLIPIAHKTCPEGK(N)	5.1	0	0.99	527.774	0.0123	5.8	6.76
													3	15.22	10.44	1840000	(K)MFMVSTSTVPVKR(G)	5.45	0	0.98	494.931	-0.0029	-1.9	11
													2	19.52	19.52	987000	(K)MFMVSTSTVPVKR(G)	5.45	0	1	741.891	-0.0054	-3.6	11
10	1	1.5	5	3	52.47	53.3	1.30507e+06	7268.6	10.14	P01460	Naja annulifera	Cytotoxin 8	2	13.24	4.07	36400	(K)RGCIDVCPK(N)	4.48	0	0.99	552.768	0.0007	0.6	8.75	0.214689	0.229753	0.0493255
													3	18.01	18.01	2840000	(-)LKCHKLVPPFWK(T)	5.2	5.4	0.96	518.302	0.0091	5.8	10.3
													2	18.95	18.95	2330000	(-)LKCHKLVPPFWK(T)	5.2	5.4	0.98	776.949	0.0088	5.7	10.3
													3	13.05	13.05	878000	(K)MYMVSTLTVPVKR(G)	5.92	7	1	508.945	-0.006	-3.9	9.99
													2	20.28	20.28	546000	(K)MYMVSTLTVPVKR(G)	5.9	7	1	762.914	-0.0063	-4.2	9.99
													2	15.51	15.51	1200000	(K)LIPPFWK(T)	7.52	29.88	1	450.773	0.0041	4.6	8.75
10	2	2.1	3	2	42.38	12.6	295667	28151	5.62	CL429.Contig1_NnSL	Naja naja	Venom nerve growth factor 2	2	18.71	15.44	256000	(K)ALTMEGNQASWR(F)	5.28	0	1	682.329	0.0092	6.8	6.05	0.0486384	0.229753	0.0111748
													3	20.85	13.95	405000	(R)GIDSSHWNSYCTETDTFIK(A)	6.4	4.78	1	754.336	0.0116	5.1	4.54
													2	23.67	23.67	226000	(R)GIDSSHWNSYCTETDTFIK(A)	6.4	3.19	0.99	1131	0.0068	3	4.54
							6.07887e+06
11	1	1.1	11	6	98.04	45.1	4.59145e+06	7450.7	10.2	P14541	Naja kaouthia	Cytotoxin homolog	2	14.31	14.31	1300000	(K)FPLKIPIKR(G)	5.9	38.03	1	556.373	0.0041	3.7	11.17	0.668592	0.026693	0.0178467
													3	16.47	8.93	5940000	(K)FPLKIPIKR(G)	5.93	38.03	1	371.251	0.0046	4.2	11.17
													4	10.82	7.7	72200	(-)LKCHNTQLPFIYKTCPEGK(N)	5.22	3.62	0.99	584.299	0.0009	0.4	9.53
													3	16.57	16.57	26800	(-)LKCHNTQLPFIYKTCPEGK(N)	5.22	3.62	0.92	778.728	-0.0039	-1.7	9.53
													2	19.65	11.85	26200000	(-)LKCHNTQLPFIYK(T)	5.67	51.7	0.98	831.45	0.0101	6.1	9.7
													2	14.55	14.55	5600000	(K)CHNTQLPFIYK(T)	6.57	16.21	1	710.858	0.0037	2.6	8.6
													3	10.01	10.01	1500000	(K)KFPLKIPIK(R)	6.02	37.71	1	361.916	0.0055	5.1	10.3
													2	14.67	14.67	367000	(K)KFPLKIPIK(R)	6.02	37.71	1	542.369	0.0023	2.1	10.3
													3	14.92	9.26	8010000	(K)CHNTQLPFIYK(T)	6.57	21.62	0.98	474.241	0.0055	3.8	8.6
													3	11.35	6.18	1130000	(K)FPLKIPIK(R)	7.27	0	0.98	319.218	0.0061	6.4	10
													2	15.76	10.21	360000	(K)FPLKIPIK(R)	7.27	0	1	478.322	0.0024	2.5	10
11	2	2.1	8	4	72.38	40	1.10338e+06	7327.7	9.92	P01463	Naja nivea	Cytotoxin 2	3	18.07	18.07	2040000	(-)LKCHQLIPPFWK(T)	7.42	10.81	1	522.96	0.0041	2.6	10	0.16067	0.026693	0.00428877
													3	11.76	5.28	655000	(K)MYMVATPmIPVKR(G)	6.88	11.06	0.98	518.274	15.9984	2.3	9.99
													2	15.74	8.02	1530000	(K)LVPPFWK(T)	8.08	9.54	0.99	443.765	0.0034	3.8	8.75
													3	16.26	7.97	3390000	(K)MYMVATPMIPVKR(G)	7.4	10.81	0.96	512.944	0.0063	4.1	9.99
													2	19.3	11.98	659000	(K)MYMVATPMIPVKR(G)	7.4	10.81	0.99	768.91	0.0028	1.8	9.99
													2	18.76	12.15	520000	(-)LKCHQLIPPFWK(T)	7.42	10.81	1	783.936	0.004	2.5	10
													2	15.31	15.31	110000	(K)CHQLIPPFWK(T)	8.03	10.81	1	663.346	0.0014	1.1	8.76
													2	19.01	10.52	1010000	(K)MYMVATPMIPVK(R)	8.35	13.42	0.98	690.86	0.0029	2.1	8.34
													3	11.65	4.8	16400	(K)MYMVATPMIPVK(R)	8.32	5.4	0.92	460.908	-0.0003	-0.2	8.34
11	3	3.1	4	3	42.36	33.3	186600	7153.4	9.92	P01456	Naja nivea	Cytotoxin 1	3	15.81	10.92	361000	(K)MFMVSTSTVPVKR(G)	6.37	0	1	494.933	0.0034	2.3	11	0.0271721	0.026693	0.000725304
													2	14.34	14.34	37200	(K)MFMVSTSTVPVKR(G)	6.37	5.4	0.97	741.894	0.0008	0.5	11
													2	14.32	14.32	320000	(K)LVPPVWK(T)	6.62	27.15	0.99	419.764	0.002	2.4	8.75
													2	12.23	6.75	28200	(K)MFMVSTSTVPVK(R)	7.23	5.4	0.98	663.843	-0.0005	-0.4	8.5
11	4	4.1	3	3	40.31	33.3	545087	7295.6	9.93	P01459	Naja annulifera	Cytotoxin 3	2	15.74	8.02	1530000	(K)LVPPFWK(T)	8.08	9.54	0.99	443.765	0.0034	3.8	8.75	0.0793737	0.026693	0.00211872
													3	13.51	13.51	97900	(K)MYMVSTLTVPVKR(G)	7.18	0	1	508.949	0.0033	2.2	9.99
													2	11.06	6.09	7360	(K)MYMVSTLTVPVK(R)	7.95	0	0.85	684.865	-0.0028	-2.1	8.34
11	6	6.1	3	2	34.49	18.3	422800	7283.7	10.42	P01468	Naja pallida	Cytotoxin 1	3	16.88	16.88	339000	(-)LKCNQLIPPFWK(T)	8.4	8.01	0.99	515.288	0.0041	2.6	10	0.0615667	0.026693	0.0016434
													2	17.6	9.51	56400	(-)LKCNQLIPPFWK(T)	8.4	8.01	0.99	772.427	0.0008	0.5	10
													2	16.89	16.89	873000	(K)CNQLIPPFWK(T)	8.82	11.24	0.99	651.837	0.0012	0.9	8.75
11	7	7.1	2	2	32.84	9.3	18025	28104.1	6.07	Q5YF89	Naja sputatrix	Venom nerve growth factor 2	2	17.72	17.72	4350	(R)IETACVCVITK(K)	5.57	0	0.71	647.33	-0.0014	-1.1	6	0.00262474	0.026693	7.00622e-05
													2	15.12	15.12	31700	(K)ALTMEGNQASWR(F)	5.77	16.42	0.85	682.325	0.0004	0.3	6.05
							6.86734e+06
12	2	2.1	8	6	89.06	48.1	793889	12094.4	9.34	P82885	Naja kaouthia	Thaicobrin	2	12.55	6.89	114000	(R)LVPEER(I)	3.87	1.21	1	371.71	0.0033	4.5	4.53	0.131706	0.003363	0.000442927
													3	11.24	11.24	1250000	(R)SGKHFFEVK(Y)	5.35	10.07	1	360.195	0.0036	3.4	8.33
													2	16.64	9.77	122000	(R)SGKHFFEVK(Y)	5.35	9.49	0.98	539.788	0.0013	1.2	8.33
													2	10.72	-0.78	1700000	(K)HFFEVK(Y)	5.88	6.74	1	403.716	0.0046	5.7	6.75
													2	11.85	11.85	40600	(R)VLGSPGFR(S)	6.93	0	0.89	416.738	0.0018	2.1	9.72
													2	11.15	11.15	2170000	(R)EWAVGLAGK(S)	6.82	4.64	0.99	465.758	0.0046	4.9	6.1
													3	17.17	17.17	210000	(K)ADVTFDSNTAFESLVVSPDKK(T)	8.1	1.41	0.98	757.38	0.0062	2.7	4.23
													2	24.79	19.65	1520000	(K)ADVTFDSNTAFESLVVSPDKK(T)	8.2	8.3	0.97	1135.56	-0.0018	-0.8	4.23
													4	13.21	13.21	18400	(-)SPPGNWQKADVTFDSNTAFESLVVSPDKK(T)	8.22	0.13	0.97	791.891	-0.0125	-4	4.68
12	3	3.1	6	5	87.75	65	578986	7247.5	10.17	P01458	Naja nivea	Cytotoxin 3	2	12.43	4.21	729000	(K)RGCIDVCPK(N)	4.63	9.42	0.99	552.768	0.0001	0.1	8.75	0.0960535	0.003363	0.000323028
													3	21.23	21.23	11900	(K)GKNLCYNMYMVSTSTVPVKR(G)	6.98	2.61	0.9	783.388	-0.008	-3.4	10
													3	19.25	19.25	280000	(K)NLCYNMYMVSTSTVPVKR(G)	7.55	7.09	0.97	721.684	-0.0021	-1	9.7
													3	17.67	17.67	1180000	(-)LKCNQLIPPFWK(T)	8.47	7.35	1	515.287	0.0023	1.5	10
													2	17.47	9.19	158000	(-)LKCNQLIPPFWK(T)	8.47	6.78	0.99	772.426	-0.0004	-0.3	10
													2	15.87	15.87	800000	(R)LIPPFWK(T)	8.58	15.28	1	450.771	0.0005	0.6	8.75
													2	17.17	17.17	894000	(K)CNQLIPPFWK(T)	8.82	11.1	1	651.837	-0.0006	-0.5	8.75
12	3	3.2	9	5	77.44	53.3	891444	7327.7	9.92	P01463	Naja nivea	Cytotoxin 2	2	12.43	4.21	729000	(K)RGCIDVCPK(N)	4.63	9.42	0.99	552.768	0.0001	0.1	8.75	0.14789	0.003363	0.000497355
													3	11.25	6.59	429000	(K)MYMVATPmIPVKR(G)	7.22	18.23	0.99	518.273	15.9954	0.3	9.99
													3	17.89	9.58	57400	(K)MYMVATPMIPVKR(G)	7.58	1.34	0.98	512.943	0.0039	2.6	9.99
													2	19.04	12.73	702000	(K)MYMVATPMIPVKR(G)	7.7	12.24	0.99	768.908	-0.0014	-0.9	9.99
													3	17.92	17.92	4520000	(-)LKCHQLIPPFWK(T)	7.82	10.02	0.99	522.959	0.0002	0.1	10
													2	18.86	12.28	418000	(-)LKCHQLIPPFWK(T)	7.82	10.02	0.99	783.933	-0.002	-1.3	10
													3	12.53	12.53	904000	(K)CHQLIPPFWK(T)	8.18	11.7	0.98	442.566	0.0014	1.1	8.76
													2	12.36	12.36	248000	(K)CHQLIPPFWK(T)	8.17	10.16	0.99	663.345	-0.0006	-0.5	8.76
													2	14.58	7.07	15600	(K)MYMVATPMIPVK(R)	8.27	0.58	0.98	690.859	0.0025	1.8	8.34
12	3	3.3	5	5	74.18	53.3	409032	7153.4	9.92	P01456	Naja nivea	Cytotoxin 1	2	12.43	4.21	729000	(K)RGCIDVCPK(D)	4.63	9.42	0.99	552.768	0.0001	0.1	8.75	0.0678582	0.003363	0.000228207
													3	12.14	12.14	9060	(-)LKCHKLVPPVWK(T)	6.02	0	0.95	502.299	0.0013	0.8	10.3
													2	19.4	19.4	49100	(K)MFMVSTSTVPVKR(G)	6.88	8.27	0.99	741.893	-0.0016	-1.1	11
													2	16.26	16.26	871000	(K)LVPPVWK(T)	7.15	10	1	419.764	0.003	3.6	8.75
													2	13.95	8.21	387000	(K)MFMVSTSTVPVK(R)	7.5	7.69	0.99	663.844	0.0003	0.2	8.5
12	3	3.4	5	4	61.79	46.6	595920	7283.7	10.42	P01468	Naja pallida	Cytotoxin 1	2	12.43	4.21	729000	(K)RGCIDVCPK(S)	4.63	9.42	0.99	552.768	0.0001	0.1	8.75	0.0988629	0.003363	0.000332476
													3	14.52	14.52	18600	(R)AAPMVPVKR(G)	4.95	4.27	0.99	323.528	-0.0003	-0.3	11
													3	17.67	17.67	1180000	(-)LKCNQLIPPFWK(T)	8.47	7.35	1	515.287	0.0023	1.5	10
													2	17.47	9.19	158000	(-)LKCNQLIPPFWK(T)	8.47	6.78	0.99	772.426	-0.0004	-0.3	10
													2	17.17	17.17	894000	(K)CNQLIPPFWK(T)	8.82	11.1	1	651.837	-0.0006	-0.5	8.75
12	3	3.5	5	4	61.72	53.3	2198150	7268.6	10.14	P01460	Naja annulifera	Cytotoxin 8	2	12.43	4.21	729000	(K)RGCIDVCPK(N)	4.63	9.42	0.99	552.768	0.0001	0.1	8.75	0.364672	0.003363	0.00122639
													3	16.72	16.72	30900	(-)LKCHKLVPPFWK(T)	6.72	2.1	1	518.299	-0.0005	-0.3	10.3
													3	12.34	12.34	206000	(K)MYMVSTLTVPVKR(G)	7.45	7.62	1	508.948	0.0024	1.6	9.99
													2	16.19	16.19	23000	(K)MYMVSTLTVPVKR(G)	7.45	4.87	0.85	762.917	-0.0005	-0.4	9.99
													2	16.38	6.85	11400000	(K)LVPPFWK(T)	8.23	10.09	0.99	443.764	0.0018	2	8.75
													2	15.87	15.87	800000	(K)LIPPFWK(T)	8.58	15.28	1	450.771	0.0005	0.6	8.75
12	3	3.6	4	4	58.41	53.3	293690	7138.3	9.78	P01453	Naja annulifera	Cytotoxin 10	2	12.43	4.21	729000	(K)RGCIDVCPK(N)	4.63	9.42	0.99	552.768	0.0001	0.1	8.75	0.048723	0.003363	0.000163856
													3	12.63	12.63	9660	(-)LECNQLIPIAHK(T)	6.7	2.1	0.98	479.261	-0.0029	-2.1	6.75
													2	19.4	19.4	49100	(K)MFMVSTSTVPVKR(G)	6.88	8.27	0.99	741.893	-0.0016	-1.1	11
													2	13.95	8.21	387000	(K)MFMVSTSTVPVK(R)	7.5	7.69	0.99	663.844	0.0003	0.2	8.5
12	4	4.1	4	4	81.11	17.4	69975	28104.1	6.07	Q5YF89	Naja sputatrix	Venom nerve growth factor 2	3	17.65	17.65	31400	(R)IETACVCVITKK(K)	5.78	2.61	1	474.589	0.0025	1.7	8.59	0.0116088	0.003363	3.90405e-05
													2	22.22	22.22	11400	(R)IETACVCVITK(K)	6.27	0	0.92	647.332	0.0026	2	6
													2	19.3	15.39	57100	(K)ALTMEGNQASWR(F)	6.38	7.39	0.95	682.323	-0.0032	-2.3	6.05
													3	21.94	21.94	180000	(R)GIDSSHWNSYCTETDTFIK(A)	7.3	5.94	1	754.332	0.0002	0.1	4.54
12	5	5.1	6	4	61.23	33.8	97700	7450.7	10.2	P14541	Naja kaouthia	Cytotoxin homolog	3	16.56	8.84	258000	(-)LKCHNTQLPFIYK(T)	6.78	9.03	0.99	554.634	0.0036	2.2	9.7	0.0162084	0.003363	5.45088e-05
													3	18.07	10.51	88200	(K)FPLKIPIKR(G)	6.8	9.03	1	371.251	0.0025	2.3	11.17
													2	16.08	9.79	26500	(-)LKCHNTQLPFIYK(T)	6.77	4.39	0.97	831.444	-0.0029	-1.7	9.7
													3	14.24	9.36	145000	(K)CHNTQLPFIYK(T)	7.12	5.22	0.99	474.241	0.004	2.8	8.6
													2	13	13	55500	(K)CHNTQLPFIYK(T)	7.12	5.22	1	710.857	0.0019	1.4	8.6
													2	12.36	7.43	13000	(K)FPLKIPIK(R)	7.6	5.1	0.95	478.32	-0.0016	-1.7	10
12	5	5.2	5	3	44.22	33.8	98958	7298.7	10.47	P62394	Naja haje haje	Cytotoxin 11	3	13.42	13.42	9790	(K)LPLKIPIKR(G)	6.43	2.1	0.79	359.921	-0.0019	-1.8	11.17	0.0164171	0.003363	5.52107e-05
													3	16.56	8.84	258000	(-)LKCHNTQLPFIYK(T)	6.78	9.03	0.99	554.634	0.0036	2.2	9.7
													2	16.08	9.79	26500	(-)LKCHNTQLPFIYK(T)	6.77	4.39	0.97	831.444	-0.0029	-1.7	9.7
													3	14.24	9.36	145000	(K)CHNTQLPFIYK(T)	7.12	5.22	0.99	474.241	0.004	2.8	8.6
													2	13	13	55500	(K)CHNTQLPFIYK(T)	7.12	5.22	1	710.857	0.0019	1.4	8.6
							6.02774e+06
13	2	2.1	7	5	88.14	28.9	1.40246e+06	27158.4	9.96	Q7ZZN8	Naja atra	Cysteine-rich venom protein natrin-2	2	16.67	16.67	3040000	(K)CAASCFCR(T)	4.6	8.19	0.96	516.198	0.0024	2.3	9.75	0.640386	0.006929	0.00443723
													2	16.05	16.05	42400	(K)HHNVFSNCQSLAK(Q)	5.02	5.93	0.96	771.367	-0.0014	-0.9	8.76
													2	14.95	14.95	64100	(K)QNACQTEWMK(S)	5.7	0.83	0.99	648.28	0.0028	2.2	6
													3	16.59	16.59	796000	(K)SGPPCGDCPSACVNGLCTNPCK(H)	6	9.65	0.94	803.322	-0.0033	-1.4	5.55
													2	23.6	23.6	259000	(K)SGPPCGDCPSACVNGLCTNPCK(H)	6	7.99	0.98	1204.48	-0.0113	-4.7	5.55
													2	16.87	16.87	5740	(R)NmLQMEWNSNAAQNAK(R)	6.55	0	0.72	933.414	15.9881	-3.6	6
													2	16.45	16.45	5610000	(R)NMLQMEWNSNAAQNAK(R)	7.4	9.43	1	925.418	-0.0025	-1.3	6
13	2	2.2	4	2	41.66	13.8	512250	27328.3	9.52	Q8JI38	Laticauda semifasciata	Cysteine-rich venom protein latisemin	3	14.79	14.79	894000	(R)CSFAHSPSHLR(T)	4.57	7.41	1	433.542	0.0068	5.2	9.76	0.233901	0.006929	0.0016207
													2	18.06	18.06	100000	(R)CSFAHSPSHLR(T)	4.55	6.83	1	649.807	0.0007	0.5	9.76
													3	16.59	16.59	796000	(K)SGPPCGDCPSACVNGLCTNPCK(H)	6	9.65	0.94	803.322	-0.0033	-1.4	5.55
													2	23.6	23.6	259000	(K)SGPPCGDCPSACVNGLCTNPCK(H)	6	7.99	0.98	1204.48	-0.0113	-4.7	5.55
13	4	4.1	4	4	72.47	17.4	17575	28104.1	6.07	Q5YF89	Naja sputatrix	Venom nerve growth factor 2	3	15.28	15.28	30500	(R)IETACVCVITKK(K)	5.82	5.81	0.95	474.588	0.0013	0.9	8.59	0.00802501	0.006929	5.56053e-05
													2	18.5	18.5	19600	(R)IETACVCVITK(K)	6.32	4.59	0.89	647.331	0.0006	0.5	6
													2	18.73	18.73	13500	(K)ALTMEGNQASWR(F)	6.42	1.59	0.99	682.323	-0.003	-2.2	6.05
													3	19.96	15.65	6700	(R)GIDSSHWNSYCTETDTFIK(A)	7.3	0	0.64	754.333	0.0023	1	4.54
13	5	5.1	3	2	35.12	5.2	257740	55994.5	7.91	CL626.Contig4_NsM2	Naja sumatrana	Zinc metalloproteinase-disintegrin atragin	3	15.58	15.58	207000	(R)TKPAYQFSSCSVR(E)	5.57	6.58	0.99	510.919	0.0046	3	9.99	0.117688	0.006929	0.00081546
													2	17.27	17.27	42700	(R)TKPAYQFSSCSVR(E)	5.57	6	0.96	765.872	-0.0008	-0.5	9.99
													3	10.45	10.45	698000	(R)EHQEYLLR(E)	5.67	8.68	1	363.191	0.0051	4.7	5.4
													2	13.18	13.18	188000	(R)EHQEYLLR(E)	5.67	8.42	0.95	544.281	0.002	1.9	5.4
													2	17.85	17.85	153000	(K)TSVAVVQDYSSR(T)	5.78	6.9	0.98	656.33	-0.0018	-1.4	5.5
							2.19003e+06
14	1	1.1	14	8	139.79	26.3	2.08599e+06	28018	7.87	CL85.Contig1_NnSL	Naja naja	Natrin-1	2	18.95	18.95	2450000	(K)SNCPASCFCR(N)	4.5	0	0.85	629.743	0.0024	1.9	9.47	0.349194	0.040389	0.0141036
													2	17.2	17.2	624000	(K)LTNCDSLVK(Q)	4.57	5.4	0.99	525.27	0.003	2.8	5.84
													3	11.86	11.86	2150000	(K)QKEIVDLHNSLRR(R)	4.73	10.81	0.97	536.639	0.0057	3.6	8.75
													2	14.3	7.65	961000	(K)QKEIVDLHNSLRR(R)	4.72	10.81	0.96	804.454	0.0037	2.3	8.75
													3	14.99	11.15	6490000	(K)EIVDLHNSLR(R)	5.75	10.81	0.96	399.221	0.0061	5.1	5.32
													3	12.66	5.37	2400000	(K)EIVDLHNSLRR(R)	5.18	5.4	0.99	451.256	0.0082	6	6.85
													3	16.03	11.03	1250000	(K)QKEIVDLHNSLR(R)	5.08	10.81	0.97	484.606	0.0072	5	6.75
													2	13.96	13.96	607000	(K)QKEIVDLHNSLR(R)	5.08	10.81	0.97	726.405	0.006	4.1	6.75
													2	14.19	5.75	1510000	(K)EIVDLHNSLRR(R)	5.18	5.4	0.97	676.378	0.0053	3.9	6.85
													2	22.67	14.43	4170000	(K)EIVDLHNSLR(R)	5.75	10.81	1	598.328	0.0056	4.7	5.32
													2	13.63	13.63	83700	(K)mEWYPEAASSAER(W)	5.93	10.94	1	771.831	15.9975	1.7	4.25
													2	20.91	20.91	6160000	(K)MEWYPEAASSAER(W)	6.43	5.4	0.94	763.838	0.0109	7.1	4.25
													3	18.91	18.91	315000	(K)MEWYPEAASSAER(W)	6.43	5.4	0.98	509.559	0.0047	3.1	4.25
													2	15.54	15.54	33100	(R)VLEGIQCGESIYMSSNAR(T)	6.85	0	0.99	1007.47	0.0053	2.6	4.53
14	1	1.2	12	8	134.04	27.1	2.08451e+06	25866.5	9.14	Q7T1K6	Naja atra	Cysteine-rich venom protein natrin-1	2	11.83	6.32	2870000	(-)NVDFNSESTR(R)	4.4	0	0.91	584.768	0.0064	5.5	4.37	0.348947	0.040389	0.0140936
													2	18.95	18.95	2450000	(K)SNCPASCFCR(N)	4.5	0	0.85	629.743	0.0024	1.9	9.47
													3	11.86	11.86	2150000	(K)QKEIVDLHNSLRR(R)	4.73	10.81	0.97	536.639	0.0057	3.6	8.75
													2	14.3	7.65	961000	(K)QKEIVDLHNSLRR(R)	4.72	10.81	0.96	804.454	0.0037	2.3	8.75
													3	14.99	11.15	6490000	(K)EIVDLHNSLR(R)	5.75	10.81	0.96	399.221	0.0061	5.1	5.32
													3	12.66	5.37	2400000	(K)EIVDLHNSLRR(R)	5.18	5.4	0.99	451.256	0.0082	6	6.85
													3	16.03	11.03	1250000	(K)QKEIVDLHNSLR(R)	5.08	10.81	0.97	484.606	0.0072	5	6.75
													2	13.96	13.96	607000	(K)QKEIVDLHNSLR(R)	5.08	10.81	0.97	726.405	0.006	4.1	6.75
													2	14.19	5.75	1510000	(K)EIVDLHNSLRR(R)	5.18	5.4	0.97	676.378	0.0053	3.9	6.85
													2	22.67	14.43	4170000	(K)EIVDLHNSLR(R)	5.75	10.81	1	598.328	0.0056	4.7	5.32
													3	20.53	20.53	123000	(K)QSSCQDDWIKSNCPASCFCR(N)	6.27	5.53	0.97	836.005	0.0011	0.4	5.96
													2	15.54	15.54	33100	(R)VLEGIQCGESIYMSSNAR(T)	6.85	0	0.99	1007.47	0.0053	2.6	4.53
14	2	2.1	6	4	67.86	11.1	1.25952e+06	40204.7	6.6	CL2966.Contig3_NnSL	Naja naja	Zinc metalloproteinase-disintegrin cobrin	3	18.48	18.48	2670000	(K)LQPHAQCDSEECCEK(C)	3.53	10.14	0.97	630.917	-0.0051	-2.7	4.4	0.210843	0.040389	0.00851575
													2	18.26	18.26	4800	(K)LQPHAQCDSEECCEK(C)	3.55	0	0.2	945.873	-0.0028	-1.5	4.4
													3	15.42	15.42	72300	(R)ERPQCILNKPSR(N)	4.32	0	0.99	499.938	0.0034	2.3	10.84
													3	14.8	7.48	1750000	(R)SVAVVQDYSRR(T)	4.58	0	1	427.232	0.0067	5.3	8.46
													2	16.03	9.75	730000	(R)SVAVVQDYSRR(T)	4.58	0	0.98	640.343	0.0036	2.8	8.46
													2	17.93	11.86	2330000	(R)SVAVVQDYSR(R)	4.95	0	0.95	562.294	0.0061	5.4	5.55
14	3	3.1	3	2	38.33	9.6	451833	31407.8	6.26	CL2215.Contig1_HsM	Hydrophis schistosus	scutellatease-1	3	24.12	24.12	1260000	(R)AAKDDCDLPEICTGQSAECPTDSFQR(N)	6.42	5.4	0.98	991.092	0.01	3.4	3.96	0.075637	0.040389	0.0030549
													2	19.6	19.6	75600	(R)AAKDDCDLPEICTGQSAECPTDSFQR(N)	6.42	5.4	0.99	1486.13	-0.0045	-1.5	3.96
													4	14.21	14.21	19900	(K)DDCDLPEICTGQSAECPTDSFQR(N)	6.85	0	0.94	676.028	0.0083	3.1	3.66
14	4	4.1	2	2	34.78	4.1	52900	27683.8	7.87	Q7ZT98	Ophiophagus hannah	Cysteine-rich venom protein ophanin	3	13.61	13.61	36600	(K)IVDLHNSLRR(S)	5.18	5.4	1	408.239	0.0019	1.5	9.61	0.00885547	0.040389	0.000357663
													2	21.17	21.17	69200	(K)IVDLHNSLR(R)	5.75	10.81	0.99	533.805	0.0026	2.4	6.74
14	7	7.1	3	2	29.96	1.9	38966.7	70826.6	5.58	R4G2D3	Acanthophis wellsi	SVMP-Aca-4	2	13.41	13.41	48300	(K)KYIEFYVVVDNK(M)	7.33	11.06	0.99	758.904	-0.0031	-2	6.07	0.00652303	0.040389	0.000263458
													3	14.08	14.08	60400	(K)KYIEFYVVVDNK(M)	7.33	11.06	0.99	506.274	0.0016	1.1	6.07
													3	15.88	8.16	8200	(K)YIEFYVVVDNK(M)	8.3	0	0.97	463.574	-0.001	-0.7	4.37
							5.97371e+06
15	2	2.1	4	4	72.73	17.5	55625	28018	7.87	CL85.Contig1_NnSL	Naja naja	Natrin-1	2	16.91	16.91	41200	(K)SNCPASCFCR(N)	4.93	9.93	0.92	629.742	0.0006	0.4	9.47	0.0269307	0.036848	0.000992344
													2	18.88	18.88	79200	(K)LTNCDSLVK(Q)	5.05	5.47	0.98	525.269	0.0004	0.3	5.84
													3	17.64	13.6	76900	(K)EIVDLHNSLR(R)	6.12	0	0.98	399.22	0.0037	3.1	5.32
													2	19.3	19.3	25200	(K)MEWYPEAASSAER(W)	6.77	5.41	0.99	763.832	-0.0021	-1.4	4.25
15	4	4.1	4	3	52.23	4.4	81802.5	70990.6	4.89	B5KFV6	Oxyuranus microlepidotus	microlepidotease-1	2	14.35	14.35	3170	(K)IPCAAK(D)	2.45	0	0.97	330.182	0.003	4.6	8.75	0.0396045	0.036848	0.00145935
													3	17.86	17.86	6340	(K)LQHEAQCDSEECCEK(C)	2.5	0	0.7	641.584	0.0055	2.9	4.25
													3	12.76	12.76	85700	(R)mENGTKIPCAAK(D)	4.18	2.93	0.99	445.885	15.9967	1.4	8.35
													2	20.02	14.72	232000	(R)MENGTKIPCAAK(D)	4.48	0	0.98	660.327	0.0023	1.7	8.35
15	4	4.2	3	2	41.16	3.9	81417.5	71318	9.29	U3EPC7	Micrurus fulvius	Metalloproteinase (Type III) 1	2	14.35	14.35	3170	(R)IPCAAK(D)	2.45	0	0.97	330.182	0.003	4.6	8.75	0.0394181	0.036848	0.00145248
													2	19.07	19.07	189000	(K)DDCDLPELCTGR(S)	6.38	11.59	0.97	725.802	0.003	2.1	3.84
													3	14.24	14.24	99500	(K)KYIEFYVVVDNR(M)	7.6	4.39	0.99	515.61	0.0032	2.1	6.07
													2	22.09	16.45	34000	(K)KYIEFYVVVDNR(M)	7.6	4.39	1	772.909	0	0	6.07
15	5	5.1	3	3	53.63	10.8	15803.3	41471.3	7.21	CL444.Contig1_NsM	Naja sumatrana	Zinc metalloproteinase-disintegrin-like atragin	2	14.35	14.35	3170	(K)IPCAAK(D)	2.45	0	0.97	330.182	0.003	4.6	8.75	0.00765116	0.036848	0.00028193
													3	17.86	17.86	6340	(K)LQHEAQCDSEECCEK(C)	2.5	0	0.7	641.584	0.0055	2.9	4.25
													3	21.42	21.42	37900	(K)ISYEPLSEFSSCSVQEHR(E)	7.35	2.36	0.99	718.997	-0.0008	-0.4	4.75
15	5	5.2	4	3	49.13	6.2	120122	46203.7	6.7	P82942	Naja kaouthia	Hemorrhagic metalloproteinase-disintegrin-like kaouthiagin	2	14.35	14.35	3170	(K)IPCAAK(D)	2.45	0	0.97	330.182	0.003	4.6	8.75	0.0581569	0.036848	0.00214296
													3	17.86	17.86	6340	(K)LQHEAQCDSEECCEK(C)	2.5	0	0.7	641.584	0.0055	2.9	4.25
													3	13.38	5.73	125000	(K)SFREWR(Q)	4.98	10.18	1	294.154	0.0035	4	9.32
													2	21.4	21.4	426000	(R)TAPAFQFSSCSIR(E)	7.15	4.13	1	736.357	0.0071	4.8	9.41
													3	14.97	14.97	40100	(R)TAPAFQFSSCSIR(E)	7.15	4.13	0.99	491.24	0.0044	3	9.41
15	5	5.3	3	3	44.77	5.4	5190	70826.6	5.58	R4G2D3	Acanthophis wellsi	SVMP-Aca-4	2	14.35	14.35	3170	(R)IPCAAK(D)	2.45	0	0.97	330.182	0.003	4.6	8.75	0.00251273	0.036848	9.25891e-05
													3	17.86	17.86	6340	(K)LQHEAQCDSEECCEK(C)	2.5	0	0.7	641.584	0.0055	2.9	4.25
													3	12.56	12.56	6060	(K)KYIEFYVVVDNK(M)	7.55	0	0.99	506.273	-0.0014	-0.9	6.07
15	7	7.1	4	3	48.07	4.9	836412	70420.7	5.62	D5LMJ3	Naja atra	Zinc metalloproteinase-disintegrin-like atrase-A	2	16.09	8.56	3080	(K)FKGAETECR(A)	2.4	0	0.76	549.256	-0.0005	-0.5	6.14	0.404948	0.036848	0.0149215
													2	14.35	14.35	3170	(K)IPCAAK(D)	2.45	0	0.97	330.182	0.003	4.6	8.75
													3	15.92	15.92	3320000	(K)LQPHAQCDSEECCEK(C)	3.6	9.25	0.97	630.92	0.0045	2.4	4.4
													2	17.63	17.63	19400	(K)LQPHAQCDSEECCEK(C)	3.6	0.13	0.92	945.872	-0.0038	-2	4.4
15	7	7.2	4	3	47.8	7.6	853575	40204.7	6.6	CL2966.Contig3_NnSL	Naja naja	Zinc metalloproteinase-disintegrin cobrin	3	15.92	15.92	3320000	(K)LQPHAQCDSEECCEK(C)	3.6	9.25	0.97	630.92	0.0045	2.4	4.4	0.413257	0.036848	0.0152277
													2	17.63	17.63	19400	(K)LQPHAQCDSEECCEK(C)	3.6	0.13	0.92	945.872	-0.0038	-2	4.4
													3	12.35	4.76	21900	(R)SVAVVQDYSRR(T)	5.13	3.37	0.96	427.232	0.0055	4.3	8.46
													2	17.82	11.29	53000	(R)SVAVVQDYSR(R)	5.45	5.4	0.99	562.291	0.0007	0.6	5.55
15	8	8.1	2	2	30.86	15.1	15535	7709.8	9.52	CL7366.Contig1_OhM	Ophiophagus hannah	Zinc metalloproteinase-disintegrin cobrin	2	14.35	14.35	3170	(K)IPCAAK(D)	2.45	0	0.97	330.182	0.003	4.6	8.75	0.00752124	0.036848	0.000277143
													2	16.51	16.51	27900	(-)ENGTKIPCAAK(D)	4.48	0	0.99	594.806	-0.0002	-0.2	8.69
							2.06548e+06
16	1	1.1	10	10	167.77	12.5	183570	98472.6	8.86	unigene5869_NsM	Naja sumatrana	phosphodiesterase 1	2	14.55	2.09	643000	(R)LNLIDQAK(M)	5.88	5.4	1	457.77	0.0018	1.9	5.84	0.0504294	0.028819	0.00145333
													3	13.61	13.61	46200	(R)IDKVNLMVDR(Q)	5.87	0	0.99	401.557	0.0006	0.5	5.96
													2	19.37	10.87	226000	(K)CSSITDLEAVNQR(L)	6.05	0	0.98	746.858	0.0029	1.9	4.37
													2	18.1	10.28	33200	(K)SPDNLWVEER(M)	6.32	0	0.99	622.799	0.0009	0.7	4.14
													2	19.82	19.82	94500	(K)AATYFWPGSEVK(I)	7.28	5.53	1	678.337	0.0027	2	6.04
													2	19.07	12.47	342000	(K)DFYTFDSEAIVK(K)	7.73	0.13	0.98	717.846	0.0056	3.9	4.03
													3	18.35	18.35	89500	(R)KACCWDYQDICVLPTQSWSCNK(L)	7.83	0	0.95	940.408	0.0056	2	5.96
													3	14.56	6.82	90300	(K)CSSITDLEAVNQRLNLIDQAK(M)	7.78	5.53	0.98	796.745	0.0023	1	4.56
													3	12.92	3.75	188000	(R)NAAWWGGQPIWHTASYQGLK(A)	8.18	9.67	0.98	757.71	0.0054	2.4	8.6
													2	17.42	17.42	83000	(K)ACCWDYQDICVLPTQSWSCNK(L)	8.35	0.13	0.96	1346.06	-0.0006	-0.2	4.21
16	1	1.2	8	8	129.25	9.8	384800	98962.8	8.63	A0A194ARD7	Micrurus tener	Phosphodiesterase	3	13.61	13.61	46200	(R)IDKVNLMVDR(Q)	5.87	0	0.99	401.557	0.0006	0.5	5.96	0.10571	0.028819	0.00304647
													2	19.37	10.87	226000	(K)CSSITDLEAVNQR(L)	6.05	0	0.98	746.858	0.0029	1.9	4.37
													2	19.82	19.82	94500	(K)AATYFWPGSEVK(I)	7.28	5.53	1	678.337	0.0027	2	6.04
													2	19.07	12.47	342000	(K)DFYTFDSEAIVK(N)	7.73	0.13	0.98	717.846	0.0056	3.9	4.03
													3	18.06	18.06	194000	(R)EACCWDYQDICVLPTQSWSCNKLR(C)	8.27	0.13	0.97	1030.45	0.0048	1.6	4.56
													2	17.4	17.4	95400	(R)EACCWDYQDICVLPTQSWSCNK(L)	8.35	0.13	0.96	1410.58	-0.0033	-1.2	4.03
													3	10.52	10.52	10300	(R)LKTFLPIFVNSVN(-)	9.43	0.58	0.97	497.957	0.0007	0.4	8.75
													2	11.4	6.67	2070000	(K)TFLPIFVNSVN(-)	9.6	8.61	1	625.845	0.004	3.2	5.18
16	1	1.3	5	5	89.99	9.3	684320	74705.9	9.1	CL4383.Contig2_OhM	Ophiophagus hannah	Phosphodiesterase 1	3	13.61	13.61	46200	(R)IDKVNLMVDR(Q)	5.87	0	0.99	401.557	0.0006	0.5	5.96	0.187993	0.028819	0.00541777
													2	19.37	10.87	226000	(K)CSSITDLEAVNQR(L)	6.05	0	0.98	746.858	0.0029	1.9	4.37
													2	21.55	16.06	2860000	(R)FGPVPSPDVSGCK(C)	6.13	0.13	1	673.827	0.006	4.5	5.84
													3	18.06	18.06	194000	(R)EACCWDYQDICVLPTQSWSCNKLR(C)	8.27	0.13	0.97	1030.45	0.0048	1.6	4.56
													2	17.4	17.4	95400	(R)EACCWDYQDICVLPTQSWSCNK(L)	8.35	0.13	0.96	1410.58	-0.0033	-1.2	4.03
16	2	2.1	9	7	119.17	13.1	484789	63234.2	9.1	CL3600.Contig1_NsM2	Naja sumatrana	Snake venom 5'-nucleotidase	3	18.18	18.18	179000	(K)LTILHTNDVHAR(L)	4.98	5.4	0.98	463.926	0.004	2.9	6.92	0.133179	0.028819	0.00383808
													2	12.04	8.39	607000	(K)ASGNPILLNK(S)	5.52	10.81	0.99	513.802	0.0027	2.6	8.8
													2	17.62	17.62	798000	(K)VGIIGYTTK(E)	6.05	0	1	476.281	0.003	3.1	8.56
													2	15.28	5.82	353000	(K)ISGYILPYK(I)	6.92	5.66	0.99	527.304	0.0026	2.5	8.5
													2	15.68	9.9	1470000	(R)QVPVVQAYAFGK(Y)	6.95	0.13	1	653.863	0.0027	2.1	8.59
													2	21.81	17.1	727000	(K)ETPVLSNPGPYLEFR(D)	7.9	5.53	0.98	859.943	0.0049	2.9	4.53
													3	17.17	13.07	106000	(K)ETPVLSNPGPYLEFR(D)	7.9	5.53	0.97	573.63	0.0003	0.2	4.53
													3	18.56	18.56	33400	(K)ISGYILPYKIINVGSEK(V)	8.2	0.13	1	632.029	0.0055	2.9	8.43
													2	16.69	10.66	89700	(K)ISGYILPYKIINVGSEK(V)	8.1	0.13	0.99	947.539	0.0027	1.4	8.43
16	2	2.2	8	7	108.51	12.9	448888	63254.2	9.2	CL4180.Contig1_OhM	Ophiophagus hannah	Snake venom 5'-nucleotidase	3	18.18	18.18	179000	(K)LTILHTNDVHAR(V)	4.98	5.4	0.98	463.926	0.004	2.9	6.92	0.123316	0.028819	0.00355385
													4	11.15	11.15	61000	(K)IIALGHSGFKEDCR(I)	5.38	10.81	0.95	401.458	0.0029	1.8	6.75
													2	12.04	8.39	607000	(K)ASGNPILLNK(S)	5.52	10.81	0.99	513.802	0.0027	2.6	8.8
													2	17.62	17.62	798000	(K)VGIIGYTTK(E)	6.05	0	1	476.281	0.003	3.1	8.56
													2	15.28	5.82	353000	(K)ISGYILPYK(I)	6.92	5.66	0.99	527.304	0.0026	2.5	8.5
													2	15.68	9.9	1470000	(R)QVPVVQAYAFGK(Y)	6.95	0.13	1	653.863	0.0027	2.1	8.59
													3	18.56	18.56	33400	(K)ISGYILPYKIINVGSEK(V)	8.2	0.13	1	632.029	0.0055	2.9	8.43
													2	16.69	10.66	89700	(K)ISGYILPYKIINVGSEK(V)	8.1	0.13	0.99	947.539	0.0027	1.4	8.43
16	4	4.1	6	5	78.8	18.4	778320	41471.3	7.21	CL444.Contig1_NsM	Naja sumatrana	Zinc metalloproteinase-disintegrin-like atragin	2	14.15	14.15	461000	(K)CGDGMVCSNR(Q)	3.62	8.6	0.97	578.22	-0.0018	-1.6	5.84	0.213816	0.028819	0.00616197
													2	19.6	13.98	4020000	(K)TSVAVVQDYSSR(T)	5.45	10.81	1	656.334	0.0062	4.7	5.5
													2	16.31	10.76	64400	(R)DPSYGMVEPGTK(C)	5.52	0	1	640.795	0.0006	0.5	4.37
													3	12.12	12.12	5220	(K)TSVAVVQDYSSR(T)	5.52	0	0.67	437.89	0.0015	1.2	5.5
													2	14.18	14.18	68600	(R)ASCNCNAGPCIMFPK(I)	6.83	5.53	0.97	863.862	0.0009	0.5	8.8
													2	14.56	14.56	50700	(K)CPIMTNQCIALLGPSVK(V)	7.65	0.13	0.98	951.485	-0.001	-0.6	8.75
16	4	4.2	4	3	45.45	6	259150	71461.5	6.07	D3TTC2	Naja atra	Zinc metalloproteinase-disintegrin-like atragin	2	14.15	14.15	461000	(K)CGDGMVCSNR(Q)	3.62	8.6	0.97	578.22	-0.0018	-1.6	5.84	0.0711924	0.028819	0.00205169
													3	14.48	14.48	180000	(K)VSRDSCFTLNQR(T)	4.92	5.4	0.98	494.91	0.0043	2.9	9.57
													2	15	15	64600	(K)VSRDSCFTLNQR(T)	4.93	10.81	0.92	741.86	0.0009	0.6	9.57
													3	16.3	16.3	331000	(K)KYIEFYVVVDNIMYR(H)	9.53	5.95	1	651.339	0.0029	1.5	6.07
16	6	6.1	3	2	29.61	5	416300	48284.6	5.55	CL2051.Contig1_NkM	Naja kaouthia	Zinc metalloproteinase-disintegrin atragin	3	10.62	10.62	766000	(R)EHQEYLLR(E)	4.97	0	1	363.191	0.0045	4.1	5.4	0.114364	0.028819	0.00329585
													2	14.42	14.42	407000	(R)EHQEYLLR(E)	4.97	0	1	544.282	0.0026	2.4	5.4
													3	15.19	7.99	75900	(R)TKPAYQFSSCSVREHQEYLLR(E)	6.05	0	0.99	867.097	0.0031	1.2	8.2
							3.64014e+06
17	1	1.1	18	17	268.75	8.5	86139.4	185878	5.98	unigene370_NsM2	Naja sumatrana	Cobra venom factor	2	15.3	15.3	230000	(K)VVPEGVQK(S)	4.07	10.37	1	428.25	-0.0013	-1.5	5.97	0.0192777	0.015787	0.000304338
													2	17.55	17.55	7410	(K)VPDTEIETK(I)	4.83	2.35	0.8	516.267	0.001	1	4.14
													3	14.32	4.47	50600	(K)IKLEGDPGAR(V)	4.9	7.32	0.98	352.533	0.0004	0.3	6.07
													3	11.9	11.9	41600	(K)LKVVPEGVQK(S)	5.32	0	0.99	366.229	-0.0012	-1.1	8.59
													2	12.69	12.69	16100	(K)LKVVPEGVQK(S)	6.07	0	0.68	548.84	0.0003	0.2	8.59
													3	19.79	19.79	13200	(R)KLDDKVPDTEIETK(I)	5.63	0	0.1	544.29	0.0011	0.7	4.44
													2	10.62	1.91	80000	(K)TLFQTR(V)	5.73	4.64	1	383.217	0.0012	1.5	9.41
													2	16.29	9.21	51500	(K)AVYVLNDK(Y)	5.8	3.37	0.99	461.255	-0.0007	-0.7	5.88
													2	17.36	6.16	80300	(R)VGLVAVDK(A)	5.82	3.37	0.94	400.748	0.0007	0.9	5.81
													3	18.08	13.4	98600	(R)TDTEEQILVEAHGDNTPK(Q)	6.23	4.71	0.97	666.321	0.0014	0.7	4.17
													2	15.8	15.8	91300	(K)IWDTIEK(S)	6.3	6.49	0.99	452.743	0.0007	0.7	4.37
													2	18.12	10.43	37400	(R)IPIIDGDGK(A)	6.4	8.78	0.99	464.261	-0.0004	-0.5	4.21
													2	13.44	1.8	132000	(K)SIVTIIK(L)	6.92	7.07	1	387.261	0.001	1.3	8.47
													2	18.54	18.54	31400	(R)INYENALLAR(T)	7.15	6.49	0.95	588.822	-0.001	-0.9	6
													2	19.1	10.59	141000	(R)IDVPLQIEK(A)	7.25	5.98	1	527.811	0.0006	0.6	4.37
													3	11.14	2.31	32100	(K)SIVTIIKLDPR(A)	7.78	5.8	0.96	418.931	0.0001	0.1	8.46
													2	19.11	19.11	157000	(K)VNDDYLIWGSR(S)	7.85	7.34	0.98	669.328	-0.0003	-0.2	4.21
													2	11.5	11.5	259000	(K)YFTYLILTK(G)	8.68	7.97	0.93	581.33	-0.0035	-3	8.5
17	1	1.2	17	16	267	10.7	101754	175755	6.35	CL4560.Contig1_NsM	Naja sumatrana	Cobra venom factor	2	15.3	15.3	230000	(K)VVPEGVQK(S)	4.07	10.37	1	428.25	-0.0013	-1.5	5.97	0.0227721	0.015787	0.000359503
													2	17.55	17.55	7410	(R)VPDTEIETK(I)	4.83	2.35	0.8	516.267	0.001	1	4.14
													2	16.16	16.16	31000	(R)TNHEVFPR(E)	4.87	6.56	0.99	500.254	-0.0005	-0.5	6.41
													3	14.32	4.47	50600	(K)IKLEGDPGAR(V)	4.9	7.32	0.98	352.533	0.0004	0.3	6.07
													2	20.82	14.38	138000	(K)DLTEEPNSQGISSK(T)	5.18	7.8	0.93	752.859	-0.002	-1.4	4.14
													3	11.9	11.9	41600	(K)LKVVPEGVQK(S)	5.32	0	0.99	366.229	-0.0012	-1.1	8.59
													2	12.69	12.69	16100	(K)LKVVPEGVQK(S)	6.07	0	0.68	548.84	0.0003	0.2	8.59
													2	12.3	4.4	24800	(K)SIPDSLTR(I)	5.7	10.05	0.97	444.742	-0.0016	-1.8	5.55
													2	10.62	1.91	80000	(K)TLFQTR(V)	5.73	4.64	1	383.217	0.0012	1.5	9.41
													2	16.29	9.21	51500	(K)AVYVLNDK(Y)	5.8	3.37	0.99	461.255	-0.0007	-0.7	5.88
													3	18.08	13.4	98600	(R)TDTEEQILVEAHGDNTPK(Q)	6.23	4.71	0.97	666.321	0.0014	0.7	4.17
													2	15.8	15.8	91300	(K)IWDTIEK(S)	6.3	6.49	0.99	452.743	0.0007	0.7	4.37
													3	24.62	24.62	35100	(K)ICIGNVCQCAGETCSSLNHQER(I)	6.35	3.63	0.93	865.039	0.0002	0.1	5.4
													2	18.12	10.43	37400	(R)IPIIDGDGK(A)	6.4	8.78	0.99	464.261	-0.0004	-0.5	4.21
													2	18.54	18.54	31400	(K)INYENALLAR(T)	7.15	6.49	0.95	588.822	-0.001	-0.9	6
													2	19.1	10.59	141000	(R)IDVPLQIEK(A)	7.25	5.98	1	527.811	0.0006	0.6	4.37
													3	16.69	8.95	624000	(R)AVPFVIVPLEQGLHDVEIK(A)	9.85	9.51	0.99	701.731	-0.0061	-2.9	4.65
17	1	1.3	9	9	136.91	13.5	362511	69677.2	7.38	Q91132	Naja kaouthia	Cobra venom factor	3	14.32	4.47	50600	(K)IKLEGDPGAR(V)	4.9	7.32	0.98	352.533	0.0004	0.3	6.07	0.0811288	0.015787	0.00128078
													2	12.3	4.4	24800	(K)SIPDSLTR(I)	5.7	10.05	0.97	444.742	-0.0016	-1.8	5.55
													2	10.62	1.91	80000	(K)TLFQTR(V)	5.73	4.64	1	383.217	0.0012	1.5	9.41
													2	16.29	9.21	51500	(K)AVYVLNDK(Y)	5.8	3.37	0.99	461.255	-0.0007	-0.7	5.88
													2	17.36	6.16	80300	(R)VGLVAVDK(A)	5.82	3.37	0.94	400.748	0.0007	0.9	5.81
													2	15.8	15.8	91300	(K)IWDTIEK(S)	6.3	6.49	0.99	452.743	0.0007	0.7	4.37
													3	17.38	10.48	56700	(R)TDTEEQILVEAHGDSTPK(Q)	6.32	3.63	0.91	657.317	0.0003	0.2	4.17
													2	18.12	10.43	37400	(R)IPIIDGDGK(A)	6.4	8.78	0.99	464.261	-0.0004	-0.5	4.21
													2	14.72	10.61	2790000	(-)ALYTLITPAVLR(T)	9.08	9.32	1	665.907	-0.0018	-1.3	8.79
17	2	2.1	14	13	202.09	20.8	202723	59200.3	8.54	CL4047.Contig1_NsM2	Naja sumatrana	L-amino-acid oxidase	2	20.54	20.54	935000	(K)YPVKPSEEGK(S)	3.93	9.47	0.99	567.295	-0.0016	-1.4	6.14	0.0453687	0.015787	0.000716235
													2	16.2	2.67	143000	(K)VIEELKR(T)	4.67	7.09	1	443.772	0.0011	1.2	6.11
													2	11.09	4.3	8220	(K)VRVTYQTPAK(T)	4.75	0	0.76	581.833	0.0004	0.4	9.99
													2	10.42	0.19	36300	(K)RVWEVK(K)	4.98	8.15	0.99	408.74	-0.0003	-0.4	8.75
													3	12.48	12.48	157000	(R)IHFAGEYTGR(F)	5.63	0	0.99	384.194	0.0032	2.7	6.75
													2	15.21	5.15	45500	(R)IHFAGEYTGR(F)	5.63	0	0.98	575.789	0.0073	6.4	6.75
													2	19.16	15.78	966000	(K)SASQLYQESLTK(V)	5.98	2.93	0.97	677.847	0.0024	1.8	5.72
													2	18	18	120000	(K)IFLTCSK(K)	6.05	4.65	1	434.734	0.0016	1.9	8.75
													3	15.94	15.94	6640	(K)REIQALCYPSIKK(W)	6.07	0	0.78	535.963	-0.0046	-2.8	9.7
													2	20.15	16.01	388000	(R)SPLEECFR(E)	6.18	4.2	0.99	519.241	0.0027	2.6	4.53
													2	15.98	7.57	121000	(K)VTLLEASER(V)	6.25	4.71	0.99	509.278	-0.008	-7.8	4.53
													2	17.86	10.94	40600	(R)EIQALCYPSIKK(W)	6.53	6.05	0.97	725.392	-0.0011	-0.8	8.59
													3	17.88	12.11	46500	(K)REIQALCYPSIK(K)	6.65	5.03	0.99	493.266	-0.0006	-0.4	8.59
													2	10.5	10.5	5080	(K)SDALFSYEK(R)	6.68	0	0.75	530.254	0.0004	0.4	4.37
													2	13.31	5.11	22000	(R)FHGWIDSTIMTGLR(A)	8.58	3.19	0.8	817.41	-0.0032	-2	6.74
17	2	2.2	12	12	187.13	20.2	160582	51837.4	8.74	A8QL58	Naja atra	L-amino-acid oxidase	2	20.54	20.54	935000	(K)YPVKPSEEGK(S)	3.93	9.47	0.99	567.295	-0.0016	-1.4	6.14	0.0359377	0.015787	0.000567348
													2	16.2	2.67	143000	(K)VIEELKR(T)	4.67	7.09	1	443.772	0.0011	1.2	6.11
													2	11.09	4.3	8220	(K)VRVTYQTPAK(T)	4.75	0	0.76	581.833	0.0004	0.4	9.99
													2	10.42	0.19	36300	(K)RVWEVK(K)	4.98	8.15	0.99	408.74	-0.0003	-0.4	8.75
													2	18	18	120000	(K)IFLTCSK(K)	6.05	4.65	1	434.734	0.0016	1.9	8.75
													3	15.94	15.94	6640	(K)REIQALCYPSIKK(W)	6.07	0	0.78	535.963	-0.0046	-2.8	9.7
													2	15.98	7.57	121000	(K)VTLLEASER(V)	6.25	4.71	0.99	509.278	-0.008	-7.8	4.53
													2	17.86	10.94	40600	(R)EIQALCYPSIKK(W)	6.53	6.05	0.97	725.392	-0.0011	-0.8	8.59
													3	17.88	12.11	46500	(K)REIQALCYPSIK(K)	6.65	5.03	0.99	493.266	-0.0006	-0.4	8.59
													2	10.5	10.5	5080	(K)SDALFSYEK(R)	6.68	0	0.75	530.254	0.0004	0.4	4.37
													3	17.09	17.09	7640	(K)LNEFFQENENAWYYINNIRK(R)	8.9	0	0.8	869.084	-0.0102	-3.9	4.79
													3	15.63	15.63	457000	(K)LNEFFQENENAWYYINNIR(K)	9.42	7.27	0.98	826.39	0.0034	1.4	4.25
17	2	2.3	4	4	67.97	4.8	408075	59152.1	8.68	A8QL51	Bungarus multicinctus	L-amino acid oxidase	2	20.54	20.54	935000	(K)YPVKPSEEGK(S)	3.93	9.47	0.99	567.295	-0.0016	-1.4	6.14	0.0913259	0.015787	0.00144176
													2	10.42	0.19	36300	(K)RVWEVK(K)	4.98	8.15	0.99	408.74	-0.0003	-0.4	8.75
													2	16.86	16.86	273000	(R)RSPLEECFR(E)	5.95	8.4	0.99	597.291	0.0016	1.3	6.14
													2	20.15	16.01	388000	(R)SPLEECFR(E)	6.18	4.2	0.99	519.241	0.0027	2.6	4.53
17	2	2.4	3	2	36.77	4.2	579000	58797.3	5.97	A0A6J1W8Y3	Notechis scutatus	L-amino-acid oxidase-like	2	20.54	20.54	935000	(K)YPVKPSEEGK(S)	3.93	9.47	0.99	567.295	-0.0016	-1.4	6.14	0.129578	0.015787	0.00204565
													2	16.23	16.23	700000	(R)ENDYEEFLEIAR(N)	8.48	8.48	0.98	764.354	0.0035	2.3	3.91
													3	15.25	15.25	102000	(R)ENDYEEFLEIAR(N)	8.48	8.36	0.94	509.904	0.0004	0.2	3.91
17	3	3.1	7	7	114.16	15.3	146719	65402.1	6.13	CL4231.Contig1_NsM	Naja sumatrana	acetylcholinesterase	2	17.34	10.85	129000	(K)VATQTGWVR(G)	5.63	5.41	0.99	509.278	0.0019	1.9	9.72	0.0328351	0.015787	0.000518368
													2	14.9	9.76	85400	(K)LLNATVDPPR(A)	6.02	7.58	0.99	548.31	-0.0024	-2.2	5.84
													3	17.85	17.85	88400	(K)QLGCHFNNDSELVSCLR(S)	7	3.69	1	683.648	0.003	1.5	5.32
													3	13.54	13.54	24100	(K)VYAYLFDHR(A)	6.98	3.69	1	395.201	-0.001	-0.9	6.71
													3	18.16	14.71	480000	(R)LALQWIQNNIQHFGGNPR(A)	8.82	7.02	0.97	702.703	-0.0053	-2.5	9.75
													4	13.39	5.35	211000	(R)EALDDIVGDHNVICPVVQFANDYTKR(N)	8.83	8.05	0.87	747.868	-0.0014	-0.5	4.35
													3	18.98	11.84	9130	(R)EALDDIVGDHNVICPVVQFANDYTK(R)	9.02	0	0.65	944.786	-0.0062	-2.2	4.03
17	3	3.2	6	5	85.55	11.3	142650	65423.2	6.44	unigene16279_OhM	Ophiophagus hannah	acetylcholinesterase	2	17.34	10.85	129000	(K)VATQTGWVR(G)	5.63	5.41	0.99	509.278	0.0019	1.9	9.72	0.0319246	0.015787	0.000503994
													2	14.9	9.76	85400	(K)LLNATVDPPR(A)	6.02	7.58	0.99	548.31	-0.0024	-2.2	5.84
													3	17.85	17.85	88400	(K)QLGCHFNNDSELVSCLR(S)	7	3.69	1	683.648	0.003	1.5	5.32
													3	13.54	13.54	24100	(K)VYAYLFDHR(A)	6.98	3.69	1	395.201	-0.001	-0.9	6.71
													3	21.92	16.53	386000	(R)AILQSGAPNAPWATVTPAESR(R)	7.7	6.25	0.97	713.04	0.0006	0.3	6.05
													2	19.09	9.56	143000	(R)AILQSGAPNAPWATVTPAESR(R)	7.7	6.25	0.97	1069.06	-0.0005	-0.2	6.05
17	6	6.1	6	6	77.5	11.4	25778.3	63234.2	9.1	CL3600.Contig1_NsM2	Naja sumatrana	Snake venom 5'-nucleotidase	2	14.88	10.26	85100	(K)SIQEDPAVK(A)	4.53	7.75	0.89	493.761	-0.0012	-1.2	4.37	0.00576911	0.015787	9.10769e-05
													2	11.58	2.66	17000	(K)IINVGSEK(V)	4.88	7.32	1	430.248	-0.0006	-0.7	6
													3	11.31	6.87	5870	(K)HADKLTTLGVNK(I)	5.1	0	0.86	432.914	-0.0005	-0.4	8.6
													2	12.54	12.54	12500	(K)VGIIGYTTK(E)	6.43	5.15	1	476.279	-0.0008	-0.9	8.56
													2	15.6	10.41	21500	(R)QVPVVQAYAFGK(Y)	7.32	7.9	0.95	653.86	-0.0019	-1.4	8.59
													2	11.59	11.59	12700	(K)ETPVLSNPGPYLEFR(D)	8.22	0.84	0.78	859.94	-0.0025	-1.4	4.53
17	7	7.1	5	4	65.43	8.8	679206	70457.2	6.31	Q10749	Naja mossambica	Snake venom metalloproteinase-disintegrin-like mocarhagin	3	17.76	17.76	3100000	(K)LQHEAQCDSGECCEK(C)	2.08	15.23	0.96	617.576	0.0017	0.9	4.4	0.152004	0.015787	0.00239969
													2	20.83	20.83	7960	(K)LQHEAQCDSGECCEK(C)	2.07	0	0.73	925.858	-0.0023	-1.2	4.4
													3	11.29	6.7	27800	(K)SVAVVQDHSK(S)	3.5	0.51	0.88	357.194	0.0032	3	6.46
													2	13.36	13.36	2270	(K)ILCAAK(D)	3.65	0	0.63	338.196	-0.0017	-2.5	8.75
													3	19.95	19.95	258000	(K)STSMVAITMAHQMGHNLGMNDDR(A)	7.65	6.05	0.96	839.709	0.0026	1	5.93
17	7	7.2	3	2	36.28	11.2	1.06815e+06	32236.8	5.34	R4G2Y9	Hoplocephalus bungaroides	SVMP-Hop-45	3	17.76	17.76	3100000	(K)LQHEAQCDSGECCEK(C)	2.08	15.23	0.96	617.576	0.0017	0.9	4.4	0.239049	0.015787	0.00377387
													2	20.83	20.83	7960	(K)LQHEAQCDSGECCEK(C)	2.07	0	0.73	925.858	-0.0023	-1.2	4.4
													3	15.45	15.45	96500	(R)NGHPCQNNEGYCYNGK(C)	4.18	6.46	0.96	637.921	-0.001	-0.5	6.75
17	7	7.3	3	2	30.06	11.2	33500	23985.4	10.02	CL115.Contig9_NkT	Naja kaouthia	Zinc metalloproteinase-disintegrin cobrin	3	11.29	6.7	27800	(K)SVAVVQDHSK(S)	3.5	0.51	0.88	357.194	0.0032	3	6.46	0.00749719	0.015787	0.000118358
													3	18.7	18.7	59400	(R)TKPAYQFSSCSVR(E)	5.53	2.61	1	510.917	-0.0005	-0.3	9.99
													2	18.77	18.77	13300	(R)TKPAYQFSSCSVR(E)	5.53	2.61	0.9	765.87	-0.0044	-2.9	9.99
17	8	8.1	4	3	54.02	7.1	45180	55994.5	7.91	CL626.Contig4_NsM2	Naja sumatrana	Zinc metalloproteinase-disintegrin atragin	3	18.7	18.7	59400	(R)TKPAYQFSSCSVR(E)	5.53	2.61	1	510.917	-0.0005	-0.3	9.99	0.0101111	0.015787	0.000159625
													2	18.77	18.77	13300	(R)TKPAYQFSSCSVR(E)	5.53	2.61	0.9	765.87	-0.0044	-2.9	9.99
													3	10.48	10.48	44300	(R)EHQEYLLR(E)	5.6	4.9	1	363.189	-0.0006	-0.6	5.4
													2	19.12	14.32	27800	(K)TSVAVVQDYSSR(T)	5.77	4.64	0.95	656.33	-0.002	-1.5	5.5
													2	16.13	16.13	81100	(R)DSCFTLNQR(T)	5.82	3.37	0.99	570.76	0.0017	1.5	5.84
17	10	10.1	2	2	32.68	29.8	113635	7868.1	10.75	unigene25077_NnSL	Naja naja	Zinc metalloproteinase mocarhagin	2	13.36	13.36	2270	(K)ILCAAK(D)	3.65	0	0.63	338.196	-0.0017	-2.5	8.75	0.0254311	0.015787	0.000401482
													3	19.32	19.32	225000	(K)MSPGLCFMLNWNGR(S)	9.4	6.83	0.92	561.592	0.0002	0.1	9.5
17	11	11.1	2	2	30.22	1.6	299760	70876.8	5.45	Q4VM08	Macrovipera lebetina	Zinc metalloproteinase-disintegrin-like VLAIP-A	2	16.82	9.41	596000	(K)VTLDLFGK(W)	8.1	9.27	1	446.761	0.0005	0.5	5.81	0.0670853	0.015787	0.00105908
													3	13.4	8.42	3520	(K)VTLDLFGKWR(E)	8.57	0	0.71	412.237	0.0016	1.3	8.72
17	12	12.1	2	2	27.96	2.3	12975	98472.6	8.86	unigene5869_NsM	Naja sumatrana	phosphodiesterase 1	2	13.94	13.94	20000	(R)LNLIDQAK(M)	6.25	8.34	1	457.769	0.0004	0.4	5.84	0.00290376	0.015787	4.58417e-05
													2	14.02	14.02	5950	(K)AATYFWPGSEVK(I)	7.75	0	0.98	678.334	-0.0023	-1.7	6.04
							4.46834e+06
